# Supplementary material for: Mycobacterium tuberculosis-induced miR-155 subverts autophagy by targeting ATG3 in human dendritic cells
Source: PLoS Pathog. 2018 Jan 4;14(1):e1006790. doi: 10.1371/journal.ppat.1006790 (PMC5771628; doi:10.1371/journal.ppat.1006790)
Supplement: S1 Table — Functional gene ontology (GO) annotation study for biological process conducted on the list of putative targets obtained for miRNAs de-regulated in DC after Mtb infection, namely miR-155-5p, miR-155-3p, miR-29b-1-5p, miR-150-5p, miR-146a-5p, miR-212-5p and miR483-5p. (XLSX) [file ppat.1006790.s005.xlsx]

## Sheet: hsa-miR-155
Functional GO annotation study for biological process (BP) conducted on the list of putative targets obtained for miRNAs deregulated in DC after Mtb infection, namely miR-155-5p, miR-155-3p, miR-29b-1-5p, miR-150-5p, miR-146a-5p, miR-212-5p and miR483-5p.
GENE ONTHOLOGY miR-155
* Cells with green background depict the significant GOBPs after pvalue adjustment (multiple testing method or FDR correction).
GOBP-Fg', 'GOBP-Bg', 'GenomeFG' and 'GenomeBG' stand for 'number of genes predicted as putative targets in a given GOBP', 'number of genes in a given GOBP','total number of target genes within genome' and 'total number of genes within genome'
miRNA	GOBP name	GOBP-Fg	GOBP-Bg	GenomeFG	GenomeBG	Fisher	BH
hsa-miR-155-5p	transcription dna dependent	1275	1765	12667	19747	2.47852	924.486
hsa-miR-155-5p	regulation of transcription dna dependent	891	1221	12667	19747	779.051	14529.3
hsa-miR-155-5p	homophilic cell adhesion	120	136	12667	19747	16350.8	2.03295e+06
hsa-miR-155-5p	positive regulation of transcription from rna polymerase ii promoter	477	636	12667	19747	167730	1.56408e+07
hsa-miR-155-5p	positive regulation of transcription dna dependent	363	481	12667	19747	4.6607e+06	3.47688e+08
hsa-miR-155-5p	signal transduction	705	987	12667	19747	3.95256e+07	2.45717e+09
hsa-miR-155-5p	kidney development	67	75	12667	19747	6.6946e+07	3.56726e+08
hsa-miR-155-5p	negative regulation of transcription from rna polymerase ii promoter	339	457	12667	19747	2.30044e+08	0.000107258007893491
hsa-miR-155-5p	in utero embryonic development	132	164	12667	19747	3.47398e+08	0.000143977234548422
hsa-miR-155-5p	small gtpase mediated signal transduction	239	315	12667	19747	4.48191e+08	0.00016717535841876
hsa-miR-155-5p	cell cycle arrest	106	129	12667	19747	5.20188e+08	0.000176390888984544
hsa-miR-155-5p	nervous system development	221	290	12667	19747	5.92281e+07	0.000184100707001773
hsa-miR-155-5p	liver development	60	68	12667	19747	6.81759e+08	0.000185219239147821
hsa-miR-155-5p	phosphatidylinositol biosynthetic process	53	59	12667	19747	6.95193e+08	0.000185219239147821
hsa-miR-155-5p	synaptic transmission	284	382	12667	19747	1.10017e+09	0.000273576082509404
hsa-miR-155-5p	protein transport	275	370	12667	19747	1.56349e+09	0.00036448812128362
hsa-miR-155-5p	response to dna damage stimulus	112	139	12667	19747	1.71118e+09	0.000375452089847255
hsa-miR-155-5p	protein ubiquitination	191	251	12667	19747	2.89575e+09	0.000600064667933805
hsa-miR-155-5p	axon guidance	233	312	12667	19747	3.95812e+09	0.000777042186117952
hsa-miR-155-5p	protein phosphorylation	252	340	12667	19747	4.83678e+09	0.000902058585809611
hsa-miR-155-5p	cellular protein localization	35	38	12667	19747	7.97077e+09	0.00140136814162471
hsa-miR-155-5p	negative regulation of transcription dna dependent	312	429	12667	19747	8.26544e+09	0.00140136814162471
hsa-miR-155-5p	nerve growth factor receptor signaling pathway	166	218	12667	19747	8.82829e+09	0.00143171831803038
hsa-miR-155-5p	negative regulation of canonical wnt receptor signaling pathway	61	72	12667	19747	9.21354e+09	0.00143193843073918
hsa-miR-155-5p	heart development	104	131	12667	19747	0.000107664278840462	0.00160635104029969
hsa-miR-155-5p	protein k48 linked ubiquitination	34	37	12667	19747	0.000115048072010397	0.00165049734076454
hsa-miR-155-5p	neuron migration	74	90	12667	19747	0.000131926149361135	0.00182253532265568
hsa-miR-155-5p	mammary gland development	20	20	12667	19747	0.0001383933844333	0.00184359758548646
hsa-miR-155-5p	positive regulation of gtpase activity	47	54	12667	19747	0.000152611438729179	0.00187189690470622
hsa-miR-155-5p	mrna processing	149	195	12667	19747	0.000148264419746269	0.00187189690470622
hsa-miR-155-5p	intracellular protein transport	127	164	12667	19747	0.000160591691556566	0.00187189690470622
hsa-miR-155-5p	transforming growth factor beta receptor signaling pathway	92	115	12667	19747	0.000157719210939324	0.00187189690470622
hsa-miR-155-5p	protein homooligomerization	112	143	12667	19747	0.000169092800503943	0.00191126104812033
hsa-miR-155-5p	protein ubiquitination involved in ubiquitin dependent protein catabolic process	42	48	12667	19747	0.000268203577203701	0.00294235100873472
hsa-miR-155-5p	protein dephosphorylation	79	98	12667	19747	0.000285093819064523	0.00303828555745906
hsa-miR-155-5p	positive regulation of protein catabolic process	30	33	12667	19747	0.000488466742164035	0.00506105818964403
hsa-miR-155-5p	jak stat cascade	26	28	12667	19747	0.000533734170009979	0.0051256651513251
hsa-miR-155-5p	cell adhesion	308	430	12667	19747	0.00053592745550048	0.0051256651513251
hsa-miR-155-5p	er to golgi vesicle mediated transport	43	50	12667	19747	0.000524833603982107	0.0051256651513251
hsa-miR-155-5p	endocytosis	91	116	12667	19747	0.000608519057447235	0.00553603922994679
hsa-miR-155-5p	ubiquitin dependent protein catabolic process	113	147	12667	19747	0.00060142106660096	0.00553603922994679
hsa-miR-155-5p	cognition	16	16	12667	19747	0.00081900435924445	0.00727353871424238
hsa-miR-155-5p	ion transport	101	131	12667	19747	0.000958596948656903	0.00831527120579128
hsa-miR-155-5p	regulation of membrane potential	31	35	12667	19747	0.0011423310710606	0.00968385203421828
hsa-miR-155-5p	blood coagulation	326	460	12667	19747	0.00120547663272661	0.00999206186682275
hsa-miR-155-5p	positive regulation of apoptotic process	139	186	12667	19747	0.00127506969028024	0.0103391520537941
hsa-miR-155-5p	negative regulation of cell proliferation	247	344	12667	19747	0.00145534900820832	0.0115498974481214
hsa-miR-155-5p	transmembrane transport	319	451	12667	19747	0.0016468204598903	0.0121518213162123
hsa-miR-155-5p	ephrin receptor signaling pathway	23	25	12667	19747	0.00163409737325769	0.0121518213162123
hsa-miR-155-5p	nucleotide binding oligomerization domain containing signaling pathway	23	25	12667	19747	0.00163409737325769	0.0121518213162123
hsa-miR-155-5p	ureteric bud development	33	38	12667	19747	0.00169408769019582	0.0121518213162123
hsa-miR-155-5p	transcription from rna polymerase ii promoter	214	296	12667	19747	0.00166995712080401	0.0121518213162123
hsa-miR-155-5p	wnt receptor signaling pathway	105	138	12667	19747	0.00173029893869909	0.0121773868704672
hsa-miR-155-5p	cell migration	83	107	12667	19747	0.00192424776347378	0.0132915632551059
hsa-miR-155-5p	cellular response to insulin stimulus	47	57	12667	19747	0.00199651510503792	0.0132982166817704
hsa-miR-155-5p	insulin like growth factor receptor signaling pathway	14	14	12667	19747	0.00199203857793441	0.0132982166817704
hsa-miR-155-5p	epidermal growth factor receptor signaling pathway	99	130	12667	19747	0.00220148307760297	0.0141972341457879
hsa-miR-155-5p	vesicle mediated transport	94	123	12667	19747	0.00232504181864518	0.0141972341457879
hsa-miR-155-5p	hippo signaling cascade	22	24	12667	19747	0.00235986197597547	0.0141972341457879
hsa-miR-155-5p	fat cell differentiation	35	41	12667	19747	0.00233998832306323	0.0141972341457879
hsa-miR-155-5p	peptidyl tyrosine dephosphorylation	38	45	12667	19747	0.00230355536346483	0.0141972341457879
hsa-miR-155-5p	phospholipid metabolic process	162	221	12667	19747	0.00226882945359064	0.0141972341457879
hsa-miR-155-5p	vesicle docking involved in exocytosis	18	19	12667	19747	0.00251152021929599	0.0148697943142445
hsa-miR-155-5p	positive regulation of neuron differentiation	46	56	12667	19747	0.00259570138720883	0.0151280721473265
hsa-miR-155-5p	platelet activation	152	207	12667	19747	0.00271300226051497	0.0155684591257243
hsa-miR-155-5p	receptor internalization	25	28	12667	19747	0.00280410738469226	0.0156109261864211
hsa-miR-155-5p	dna damage checkpoint	25	28	12667	19747	0.00280410738469226	0.0156109261864211
hsa-miR-155-5p	potassium ion transport	66	84	12667	19747	0.00308937469457575	0.01632057748011
hsa-miR-155-5p	camp catabolic process	13	13	12667	19747	0.00310659785814427	0.01632057748011
hsa-miR-155-5p	cell cycle	173	238	12667	19747	0.00302956508031889	0.01632057748011
hsa-miR-155-5p	ventricular septum development	13	13	12667	19747	0.00310659785814427	0.01632057748011
hsa-miR-155-5p	rna splicing	170	234	12667	19747	0.00339915769271157	0.0176095252691863
hsa-miR-155-5p	peptidyl tyrosine phosphorylation	42	51	12667	19747	0.00361858671015519	0.0180278847744347
hsa-miR-155-5p	positive regulation of osteoblast differentiation	42	51	12667	19747	0.00361858671015519	0.0180278847744347
hsa-miR-155-5p	regulation of small gtpase mediated signal transduction	110	147	12667	19747	0.00362490980719196	0.0180278847744347
hsa-miR-155-5p	neuron projection development	47	58	12667	19747	0.00398669384752329	0.0193121663003401
hsa-miR-155-5p	protein autophosphorylation	114	153	12667	19747	0.00395210258381935	0.0193121663003401
hsa-miR-155-5p	mammary gland epithelial cell differentiation	12	12	12667	19747	0.00484462336866671	0.019764741781728
hsa-miR-155-5p	cerebral cortex development	30	35	12667	19747	0.00428128841478551	0.019764741781728
hsa-miR-155-5p	phosphatidylinositol dephosphorylation	12	12	12667	19747	0.00484462336866671	0.019764741781728
hsa-miR-155-5p	actin filament bundle assembly	20	22	12667	19747	0.00487494971560047	0.019764741781728
hsa-miR-155-5p	anterograde axon cargo transport	20	22	12667	19747	0.00487494971560047	0.019764741781728
hsa-miR-155-5p	cellular response to ionizing radiation	20	22	12667	19747	0.00487494971560047	0.019764741781728
hsa-miR-155-5p	intracellular signal transduction	178	247	12667	19747	0.0048703391081136	0.019764741781728
hsa-miR-155-5p	autophagic vacuole assembly	20	22	12667	19747	0.00487494971560047	0.019764741781728
hsa-miR-155-5p	cenh3 containing nucleosome assembly at centromere	20	22	12667	19747	0.00487494971560047	0.019764741781728
hsa-miR-155-5p	golgi to plasma membrane protein transport	12	12	12667	19747	0.00484462336866671	0.019764741781728
hsa-miR-155-5p	retina layer formation	12	12	12667	19747	0.00484462336866671	0.019764741781728
hsa-miR-155-5p	cell division	208	291	12667	19747	0.00462227318131413	0.019764741781728
hsa-miR-155-5p	actin cytoskeleton organization	95	126	12667	19747	0.00452303055055711	0.019764741781728
hsa-miR-155-5p	cell cell adhesion	64	82	12667	19747	0.00473879350360268	0.019764741781728
hsa-miR-155-5p	regulation of arf gtpase activity	27	31	12667	19747	0.00420842042426198	0.019764741781728
hsa-miR-155-5p	melanocyte differentiation	23	26	12667	19747	0.00551187067268905	0.021641344851716
hsa-miR-155-5p	calcium dependent cell cell adhesion	23	26	12667	19747	0.00551187067268905	0.021641344851716
hsa-miR-155-5p	skeletal system morphogenesis	23	26	12667	19747	0.00551187067268905	0.021641344851716
hsa-miR-155-5p	wound healing	48	60	12667	19747	0.00588389906210559	0.02239484030781
hsa-miR-155-5p	somatic stem cell maintenance	26	30	12667	19747	0.00577678631249674	0.02239484030781
hsa-miR-155-5p	embryo development	82	108	12667	19747	0.00584935443717417	0.02239484030781
hsa-miR-155-5p	regulation of transcription from rna polymerase ii promoter	155	214	12667	19747	0.00604206115180245	0.0227645334305284
hsa-miR-155-5p	positive regulation of i kappab kinase nf kappab cascade	106	143	12667	19747	0.00696353528826335	0.0254871686303689
hsa-miR-155-5p	gtp catabolic process	88	117	12667	19747	0.00689600345964977	0.0254871686303689
hsa-miR-155-5p	establishment or maintenance of cell polarity	19	21	12667	19747	0.0069696815021384	0.0254871686303689
hsa-miR-155-5p	proteasomal ubiquitin dependent protein catabolic process	42	52	12667	19747	0.00716590203237487	0.0259503054182119
hsa-miR-155-5p	regulation of rho protein signal transduction	47	59	12667	19747	0.00744030273563544	0.0266849319268464
hsa-miR-155-5p	tissue development	22	25	12667	19747	0.00768213572923913	0.0272898726381542
hsa-miR-155-5p	regulation of alternative mrna splicing via spliceosome	15	16	12667	19747	0.00815198047489504	0.0274044898182444
hsa-miR-155-5p	intracellular protein kinase cascade	71	93	12667	19747	0.00795804544142318	0.0274044898182444
hsa-miR-155-5p	negative regulation of ossification	15	16	12667	19747	0.00815198047489504	0.0274044898182444
hsa-miR-155-5p	lamellipodium assembly	15	16	12667	19747	0.00815198047489504	0.0274044898182444
hsa-miR-155-5p	insulin receptor signaling pathway	105	142	12667	19747	0.00815522351159553	0.0274044898182444
hsa-miR-155-5p	cell fate commitment	25	29	12667	19747	0.00789673100921256	0.0274044898182444
hsa-miR-155-5p	cell cell junction organization	49	62	12667	19747	0.00838793175594714	0.0279348084372168
hsa-miR-155-5p	positive regulation of protein ubiquitination	36	44	12667	19747	0.00856786456960016	0.0282815352607156
hsa-miR-155-5p	negative regulation of epithelial cell proliferation	33	40	12667	19747	0.00926710613325999	0.0300576572843998
hsa-miR-155-5p	angiogenesis	139	192	12667	19747	0.00922114973512738	0.0300576572843998
hsa-miR-155-5p	histone h4 acetylation	18	20	12667	19747	0.00992528087270297	0.0306626033519283
hsa-miR-155-5p	negative regulation of cell death	18	20	12667	19747	0.00992528087270297	0.0306626033519283
hsa-miR-155-5p	gastrulation with mouth forming second	18	20	12667	19747	0.00992528087270297	0.0306626033519283
hsa-miR-155-5p	toll like receptor signaling pathway	58	75	12667	19747	0.00994684988092043	0.0306626033519283
hsa-miR-155-5p	phosphate containing compound metabolic process	18	20	12667	19747	0.00992528087270297	0.0306626033519283
hsa-miR-155-5p	regulation of g protein coupled receptor protein signaling pathway	30	36	12667	19747	0.00991443654964086	0.0306626033519283
hsa-miR-155-5p	regulation of protein localization	27	32	12667	19747	0.0104429214284052	0.0311024179939195
hsa-miR-155-5p	protein k63 linked ubiquitination	21	24	12667	19747	0.0106606057080345	0.0311024179939195
hsa-miR-155-5p	photoreceptor cell maintenance	21	24	12667	19747	0.0106606057080345	0.0311024179939195
hsa-miR-155-5p	neurogenesis	24	28	12667	19747	0.0107469568074492	0.0311024179939195
hsa-miR-155-5p	autophagy	43	54	12667	19747	0.0104589693101419	0.0311024179939195
hsa-miR-155-5p	neuron differentiation	60	78	12667	19747	0.0107566003249748	0.0311024179939195
hsa-miR-155-5p	neural tube closure	43	54	12667	19747	0.0104589693101419	0.0311024179939195
hsa-miR-155-5p	locomotory behavior	43	54	12667	19747	0.0104589693101419	0.0311024179939195
hsa-miR-155-5p	nucleotide binding domain leucine rich repeat containing receptor signaling pathway	35	43	12667	19747	0.0110879674122259	0.0315163028156551
hsa-miR-155-5p	negative regulation of cell matrix adhesion	10	10	12667	19747	0.0117807530155174	0.0315163028156551
hsa-miR-155-5p	negative chemotaxis	10	10	12667	19747	0.0117807530155174	0.0315163028156551
hsa-miR-155-5p	organelle organization	10	10	12667	19747	0.0117807530155174	0.0315163028156551
hsa-miR-155-5p	regulation of signal transduction	14	15	12667	19747	0.0119981635383995	0.0315163028156551
hsa-miR-155-5p	protein targeting to golgi	14	15	12667	19747	0.0119981635383995	0.0315163028156551
hsa-miR-155-5p	anterograde synaptic vesicle transport	14	15	12667	19747	0.0119981635383995	0.0315163028156551
hsa-miR-155-5p	platelet degranulation	62	81	12667	19747	0.0115575273025278	0.0315163028156551
hsa-miR-155-5p	stem cell differentiation	14	15	12667	19747	0.0119981635383995	0.0315163028156551
hsa-miR-155-5p	generation of neurons	10	10	12667	19747	0.0117807530155174	0.0315163028156551
hsa-miR-155-5p	inositol phosphate dephosphorylation	10	10	12667	19747	0.0117807530155174	0.0315163028156551
hsa-miR-155-5p	protein methylation	10	10	12667	19747	0.0117807530155174	0.0315163028156551
hsa-miR-155-5p	positive regulation of potassium ion transport	10	10	12667	19747	0.0117807530155174	0.0315163028156551
hsa-miR-155-5p	termination of g protein coupled receptor signaling pathway	32	39	12667	19747	0.0120932386669923	0.0315383088736834
hsa-miR-155-5p	canonical wnt receptor signaling pathway	57	74	12667	19747	0.0121756473935936	0.0315383088736834
hsa-miR-155-5p	axonogenesis	52	67	12667	19747	0.0127000853582463	0.0324461084837389
hsa-miR-155-5p	apoptotic process	464	680	12667	19747	0.0126300243551963	0.0324461084837389
hsa-miR-155-5p	activation of mapkk activity	37	46	12667	19747	0.012923160309083	0.0327914203761085
hsa-miR-155-5p	adherens junction organization	29	35	12667	19747	0.013067537507543	0.0329337262859022
hsa-miR-155-5p	ossification	54	70	12667	19747	0.0137862283132443	0.0345118332942291
hsa-miR-155-5p	motor axon guidance	17	19	12667	19747	0.0140734704303958	0.0345355557272214
hsa-miR-155-5p	positive regulation of dna binding	17	19	12667	19747	0.0140734704303958	0.0345355557272214
hsa-miR-155-5p	eye development	17	19	12667	19747	0.0140734704303958	0.0345355557272214
hsa-miR-155-5p	cellular response to uv	20	23	12667	19747	0.0147249148697179	0.03482407193627
hsa-miR-155-5p	neuromuscular junction development	20	23	12667	19747	0.0147249148697179	0.03482407193627
hsa-miR-155-5p	positive regulation of wnt receptor signaling pathway	20	23	12667	19747	0.0147249148697179	0.03482407193627
hsa-miR-155-5p	regulation of growth	39	49	12667	19747	0.0147512154582592	0.03482407193627
hsa-miR-155-5p	metabolic process	23	27	12667	19747	0.0145570261242631	0.03482407193627
hsa-miR-155-5p	filopodium assembly	23	27	12667	19747	0.0145570261242631	0.03482407193627
hsa-miR-155-5p	virus host interaction	222	317	12667	19747	0.0151627615672206	0.0355705035507753
hsa-miR-155-5p	synapse assembly	31	38	12667	19747	0.0157099248935519	0.0366237624080928
hsa-miR-155-5p	bmp signaling pathway	41	52	12667	19747	0.0165558693801338	0.0372393518219126
hsa-miR-155-5p	toll like receptor 2 signaling pathway	55	72	12667	19747	0.0180586541321648	0.0372393518219126
hsa-miR-155-5p	hemopoiesis	41	52	12667	19747	0.0165558693801338	0.0372393518219126
hsa-miR-155-5p	regulation of microtubule based process	9	9	12667	19747	0.0183700824000856	0.0372393518219126
hsa-miR-155-5p	anterior posterior axis specification embryo	9	9	12667	19747	0.0183700824000856	0.0372393518219126
hsa-miR-155-5p	exocytosis	43	55	12667	19747	0.0183250161625742	0.0372393518219126
hsa-miR-155-5p	response to osmotic stress	13	14	12667	19747	0.0175958685008725	0.0372393518219126
hsa-miR-155-5p	negative regulation of g1 s transition of mitotic cell cycle	9	9	12667	19747	0.0183700824000856	0.0372393518219126
hsa-miR-155-5p	positive regulation of intracellular estrogen receptor signaling pathway	9	9	12667	19747	0.0183700824000856	0.0372393518219126
hsa-miR-155-5p	negative regulation of fibroblast growth factor receptor signaling pathway	9	9	12667	19747	0.0183700824000856	0.0372393518219126
hsa-miR-155-5p	intracellular estrogen receptor signaling pathway	13	14	12667	19747	0.0175958685008725	0.0372393518219126
hsa-miR-155-5p	negative regulation of rho protein signal transduction	9	9	12667	19747	0.0183700824000856	0.0372393518219126
hsa-miR-155-5p	striatum development	9	9	12667	19747	0.0183700824000856	0.0372393518219126
hsa-miR-155-5p	negative regulation of multicellular organism growth	9	9	12667	19747	0.0183700824000856	0.0372393518219126
hsa-miR-155-5p	glucose homeostasis	48	62	12667	19747	0.0176912916331388	0.0372393518219126
hsa-miR-155-5p	glycosaminoglycan metabolic process	80	108	12667	19747	0.0180996529841744	0.0372393518219126
hsa-miR-155-5p	response to calcium ion	41	52	12667	19747	0.0165558693801338	0.0372393518219126
hsa-miR-155-5p	mitochondrial fusion	9	9	12667	19747	0.0183700824000856	0.0372393518219126
hsa-miR-155-5p	negative regulation of anoikis	9	9	12667	19747	0.0183700824000856	0.0372393518219126
hsa-miR-155-5p	post translational protein modification	134	187	12667	19747	0.0177194531721108	0.0372393518219126
hsa-miR-155-5p	cytoplasmic microtubule organization	9	9	12667	19747	0.0183700824000856	0.0372393518219126
hsa-miR-155-5p	positive regulation of mapk cascade	46	59	12667	19747	0.0162180806128573	0.0372393518219126
hsa-miR-155-5p	apoptotic mitochondrial changes	13	14	12667	19747	0.0175958685008725	0.0372393518219126
hsa-miR-155-5p	transcription initiation from rna polymerase ii promoter	132	184	12667	19747	0.0174816705190706	0.0372393518219126
hsa-miR-155-5p	cellular response to amino acid stimulus	25	30	12667	19747	0.0184964544927917	0.0372928514908718
hsa-miR-155-5p	rna processing	50	65	12667	19747	0.0191280104252739	0.038358859616275
hsa-miR-155-5p	regulation of insulin secretion	57	75	12667	19747	0.0192335061837253	0.0383641593932062
hsa-miR-155-5p	cell aging	22	26	12667	19747	0.0196185935402645	0.0389241244176525
hsa-miR-155-5p	regulation of nitric oxide synthase activity	16	18	12667	19747	0.0198612518044532	0.0389907732792687
hsa-miR-155-5p	positive regulation of cardiac muscle cell proliferation	16	18	12667	19747	0.0198612518044532	0.0389907732792687
hsa-miR-155-5p	regulation of long term neuronal synaptic plasticity	19	22	12667	19747	0.020236316150212	0.039459382446228
hsa-miR-155-5p	hippocampus development	30	37	12667	19747	0.020311531983045	0.039459382446228
hsa-miR-155-5p	negative regulation of neuron differentiation	35	44	12667	19747	0.0208883673557703	0.039914990247962
hsa-miR-155-5p	forebrain development	40	51	12667	19747	0.0207006580905797	0.039914990247962
hsa-miR-155-5p	cellular lipid metabolic process	103	142	12667	19747	0.0209740967522803	0.039914990247962
hsa-miR-155-5p	cell morphogenesis	35	44	12667	19747	0.0208883673557703	0.039914990247962
hsa-miR-155-5p	palate development	47	61	12667	19747	0.0217240634275605	0.0409246245377782
hsa-miR-155-5p	peptidyl serine phosphorylation	47	61	12667	19747	0.0217240634275605	0.0409246245377782
hsa-miR-155-5p	toll like receptor 1 signaling pathway	54	71	12667	19747	0.0218775272295364	0.0410066213900355
hsa-miR-155-5p	toll like receptor 4 signaling pathway	63	84	12667	19747	0.0225488643999453	0.04163725951079
hsa-miR-155-5p	cell differentiation	262	379	12667	19747	0.0225005912677559	0.04163725951079
hsa-miR-155-5p	chromatin modification	72	97	12667	19747	0.0224764666768313	0.04163725951079
hsa-miR-155-5p	protein stabilization	49	64	12667	19747	0.0233434578477925	0.0425725256737399
hsa-miR-155-5p	regulation of cell migration	37	47	12667	19747	0.0233741163802604	0.0425725256737399
hsa-miR-155-5p	positive regulation of phosphatidylinositol 3 kinase cascade	32	40	12667	19747	0.0233977688019214	0.0425725256737399
hsa-miR-155-5p	vagina development	8	8	12667	19747	0.0286442101663077	0.0436964708814054
hsa-miR-155-5p	negative regulation of smoothened signaling pathway	15	17	12667	19747	0.027883673466643	0.0436964708814054
hsa-miR-155-5p	calcium ion transmembrane transport	12	13	12667	19747	0.0257009294949359	0.0436964708814054
hsa-miR-155-5p	signal transduction by phosphorylation	8	8	12667	19747	0.0286442101663077	0.0436964708814054
hsa-miR-155-5p	post embryonic development	48	63	12667	19747	0.0283776076532127	0.0436964708814054
hsa-miR-155-5p	mitotic chromosome condensation	12	13	12667	19747	0.0257009294949359	0.0436964708814054
hsa-miR-155-5p	regulation of focal adhesion assembly	8	8	12667	19747	0.0286442101663077	0.0436964708814054
hsa-miR-155-5p	positive regulation of mitotic cell cycle	21	25	12667	19747	0.0262975730967105	0.0436964708814054
hsa-miR-155-5p	trif dependent toll like receptor signaling pathway	53	70	12667	19747	0.0264081158014225	0.0436964708814054
hsa-miR-155-5p	platelet derived growth factor receptor signaling pathway	18	21	12667	19747	0.0276588770960904	0.0436964708814054
hsa-miR-155-5p	central nervous system neuron differentiation	8	8	12667	19747	0.0286442101663077	0.0436964708814054
hsa-miR-155-5p	positive regulation of signal transduction	12	13	12667	19747	0.0257009294949359	0.0436964708814054
hsa-miR-155-5p	glycosphingolipid biosynthetic process	8	8	12667	19747	0.0286442101663077	0.0436964708814054
hsa-miR-155-5p	golgi to endosome transport	8	8	12667	19747	0.0286442101663077	0.0436964708814054
hsa-miR-155-5p	erythrocyte differentiation	26	32	12667	19747	0.0290528814439371	0.0436964708814054
hsa-miR-155-5p	negative regulation of epidermal growth factor receptor signaling pathway	26	32	12667	19747	0.0290528814439371	0.0436964708814054
hsa-miR-155-5p	lung alveolus development	26	32	12667	19747	0.0290528814439371	0.0436964708814054
hsa-miR-155-5p	prostate gland growth	8	8	12667	19747	0.0286442101663077	0.0436964708814054
hsa-miR-155-5p	germ cell development	26	32	12667	19747	0.0290528814439371	0.0436964708814054
hsa-miR-155-5p	presynaptic membrane assembly	8	8	12667	19747	0.0286442101663077	0.0436964708814054
hsa-miR-155-5p	spindle assembly	21	25	12667	19747	0.0262975730967105	0.0436964708814054
hsa-miR-155-5p	cilium assembly	48	63	12667	19747	0.0283776076532127	0.0436964708814054
hsa-miR-155-5p	cerebral cortex cell migration	8	8	12667	19747	0.0286442101663077	0.0436964708814054
hsa-miR-155-5p	positive regulation of epidermal growth factor activated receptor activity	8	8	12667	19747	0.0286442101663077	0.0436964708814054
hsa-miR-155-5p	bile acid metabolic process	29	36	12667	19747	0.0261303843331374	0.0436964708814054
hsa-miR-155-5p	phospholipid translocation	12	13	12667	19747	0.0257009294949359	0.0436964708814054
hsa-miR-155-5p	response to organic nitrogen	26	32	12667	19747	0.0290528814439371	0.0436964708814054
hsa-miR-155-5p	negative regulation of bmp signaling pathway	24	29	12667	19747	0.024428040638985	0.0436964708814054
hsa-miR-155-5p	positive regulation of receptor recycling	8	8	12667	19747	0.0286442101663077	0.0436964708814054
hsa-miR-155-5p	centrosome duplication	12	13	12667	19747	0.0257009294949359	0.0436964708814054
hsa-miR-155-5p	determination of left right symmetry	29	36	12667	19747	0.0261303843331374	0.0436964708814054
hsa-miR-155-5p	ras protein signal transduction	55	73	12667	19747	0.0278512734718645	0.0436964708814054
hsa-miR-155-5p	endosome to lysosome transport	21	25	12667	19747	0.0262975730967105	0.0436964708814054
hsa-miR-155-5p	long term synaptic depression	8	8	12667	19747	0.0286442101663077	0.0436964708814054
hsa-miR-155-5p	negative regulation of glycogen biosynthetic process	8	8	12667	19747	0.0286442101663077	0.0436964708814054
hsa-miR-155-5p	embryonic skeletal system development	21	25	12667	19747	0.0262975730967105	0.0436964708814054
hsa-miR-155-5p	positive regulation of neuron projection development	34	43	12667	19747	0.0263738916176876	0.0436964708814054
hsa-miR-155-5p	negative regulation of gene expression	44	57	12667	19747	0.0246868941681036	0.0436964708814054
hsa-miR-155-5p	developmental growth	21	25	12667	19747	0.0262975730967105	0.0436964708814054
hsa-miR-155-5p	phospholipid transport	8	8	12667	19747	0.0286442101663077	0.0436964708814054
hsa-miR-155-5p	face development	8	8	12667	19747	0.0286442101663077	0.0436964708814054
hsa-miR-155-5p	skeletal system development	88	121	12667	19747	0.0282927328686494	0.0436964708814054
hsa-miR-155-5p	regulation of endocytosis	15	17	12667	19747	0.027883673466643	0.0436964708814054
hsa-miR-155-5p	myd88 dependent toll like receptor signaling pathway	57	76	12667	19747	0.0292348837981633	0.0437936211113049
hsa-miR-155-5p	histone h3 acetylation	31	39	12667	19747	0.0297245840214702	0.0441723898008302
hsa-miR-155-5p	positive regulation of smooth muscle cell proliferation	31	39	12667	19747	0.0297245840214702	0.0441723898008302
hsa-miR-155-5p	protein n linked glycosylation via asparagine	68	92	12667	19747	0.0300686902879836	0.0442120985639678
hsa-miR-155-5p	myd88 independent toll like receptor signaling pathway	50	66	12667	19747	0.0301068982178226	0.0442120985639678
hsa-miR-155-5p	m phase of mitotic cell cycle	68	92	12667	19747	0.0300686902879836	0.0442120985639678
hsa-miR-155-5p	stress activated mapk cascade	43	56	12667	19747	0.0302699178540637	0.0442771739590815
hsa-miR-155-5p	cellular component disassembly involved in apoptotic process	38	49	12667	19747	0.0319392235612041	0.0465364468294107
hsa-miR-155-5p	positive regulation of cell substrate adhesion	23	28	12667	19747	0.0320833449816072	0.0465645434947062
hsa-miR-155-5p	er associated protein catabolic process	28	35	12667	19747	0.0334405762468512	0.0481595943632259
hsa-miR-155-5p	toll like receptor 3 signaling pathway	54	72	12667	19747	0.0333341465216513	0.0481595943632259
hsa-miR-155-5p	positive regulation of cell cycle	20	24	12667	19747	0.0350464606781347	0.0498943886753597
hsa-miR-155-5p	positive regulation of phosphatidylinositol 3 kinase activity	20	24	12667	19747	0.0350464606781347	0.0498943886753597
hsa-miR-155-5p	apoptotic dna fragmentation	20	24	12667	19747	0.0350464606781347	0.0498943886753597
hsa-miR-155-5p	phosphatidylinositol phosphorylation	17	20	12667	19747	0.0375798779239887	0.050787298788579
hsa-miR-155-5p	positive regulation of autophagy	11	12	12667	19747	0.0373666841621183	0.050787298788579
hsa-miR-155-5p	phosphatidylinositol 3 kinase cascade	17	20	12667	19747	0.0375798779239887	0.050787298788579
hsa-miR-155-5p	branching involved in mammary gland duct morphogenesis	11	12	12667	19747	0.0373666841621183	0.050787298788579
hsa-miR-155-5p	histone h2a acetylation	11	12	12667	19747	0.0373666841621183	0.050787298788579
hsa-miR-155-5p	bile acid biosynthetic process	17	20	12667	19747	0.0375798779239887	0.050787298788579
hsa-miR-155-5p	protein localization to organelle	11	12	12667	19747	0.0373666841621183	0.050787298788579
hsa-miR-155-5p	golgi organization	25	31	12667	19747	0.0375138109989341	0.050787298788579
hsa-miR-155-5p	regulation of mitochondrial membrane potential	11	12	12667	19747	0.0373666841621183	0.050787298788579
hsa-miR-155-5p	anterior posterior axis specification	11	12	12667	19747	0.0373666841621183	0.050787298788579
hsa-miR-155-5p	positive regulation of focal adhesion assembly	11	12	12667	19747	0.0373666841621183	0.050787298788579
hsa-miR-155-5p	calcium ion dependent exocytosis	11	12	12667	19747	0.0373666841621183	0.050787298788579
hsa-miR-155-5p	regulation of acetyl coa biosynthetic process from pyruvate	11	12	12667	19747	0.0373666841621183	0.050787298788579
hsa-miR-155-5p	phosphatidic acid biosynthetic process	25	31	12667	19747	0.0375138109989341	0.050787298788579
hsa-miR-155-5p	neural tube development	14	16	12667	19747	0.038921444982931	0.0509392946618711
hsa-miR-155-5p	negative regulation of ras protein signal transduction	14	16	12667	19747	0.038921444982931	0.0509392946618711
hsa-miR-155-5p	negative regulation of mitotic cell cycle	14	16	12667	19747	0.038921444982931	0.0509392946618711
hsa-miR-155-5p	camp mediated signaling	14	16	12667	19747	0.038921444982931	0.0509392946618711
hsa-miR-155-5p	lung development	51	68	12667	19747	0.0380482571377645	0.0509392946618711
hsa-miR-155-5p	nitric oxide metabolic process	14	16	12667	19747	0.038921444982931	0.0509392946618711
hsa-miR-155-5p	regulation of interferon gamma mediated signaling pathway	14	16	12667	19747	0.038921444982931	0.0509392946618711
hsa-miR-155-5p	associative learning	14	16	12667	19747	0.038921444982931	0.0509392946618711
hsa-miR-155-5p	regulation of transforming growth factor beta receptor signaling pathway	14	16	12667	19747	0.038921444982931	0.0509392946618711
hsa-miR-155-5p	response to cytokine stimulus	37	48	12667	19747	0.0393997194854358	0.0512059072058103
hsa-miR-155-5p	positive regulation of canonical wnt receptor signaling pathway	37	48	12667	19747	0.0393997194854358	0.0512059072058103
hsa-miR-155-5p	mammary gland epithelium development	7	7	12667	19747	0.0446632471313518	0.0522237968024898
hsa-miR-155-5p	peptidyl threonine dephosphorylation	7	7	12667	19747	0.0446632471313518	0.0522237968024898
hsa-miR-155-5p	postreplication repair	7	7	12667	19747	0.0446632471313518	0.0522237968024898
hsa-miR-155-5p	lipid transport	39	51	12667	19747	0.0422495331937743	0.0522237968024898
hsa-miR-155-5p	luteinization	7	7	12667	19747	0.0446632471313518	0.0522237968024898
hsa-miR-155-5p	autophagic cell death	7	7	12667	19747	0.0446632471313518	0.0522237968024898
hsa-miR-155-5p	regulation of neuron projection development	7	7	12667	19747	0.0446632471313518	0.0522237968024898
hsa-miR-155-5p	phosphorylation	22	27	12667	19747	0.0418894901706708	0.0522237968024898
hsa-miR-155-5p	cardiac ventricle morphogenesis	7	7	12667	19747	0.0446632471313518	0.0522237968024898
hsa-miR-155-5p	pulmonary valve morphogenesis	7	7	12667	19747	0.0446632471313518	0.0522237968024898
hsa-miR-155-5p	neurological system process	7	7	12667	19747	0.0446632471313518	0.0522237968024898
hsa-miR-155-5p	negative regulation of bone resorption	7	7	12667	19747	0.0446632471313518	0.0522237968024898
hsa-miR-155-5p	retina vasculature development in camera type eye	7	7	12667	19747	0.0446632471313518	0.0522237968024898
hsa-miR-155-5p	positive regulation of cholesterol storage	7	7	12667	19747	0.0446632471313518	0.0522237968024898
hsa-miR-155-5p	defense response to protozoan	7	7	12667	19747	0.0446632471313518	0.0522237968024898
hsa-miR-155-5p	transmembrane receptor protein tyrosine phosphatase signaling pathway	7	7	12667	19747	0.0446632471313518	0.0522237968024898
hsa-miR-155-5p	brain development	108	152	12667	19747	0.0431870333769906	0.0522237968024898
hsa-miR-155-5p	response to uv b	7	7	12667	19747	0.0446632471313518	0.0522237968024898
hsa-miR-155-5p	induction of apoptosis	133	189	12667	19747	0.0415956416318598	0.0522237968024898
hsa-miR-155-5p	positive regulation of protein ubiquitination involved in ubiquitin dependent protein catabolic process	7	7	12667	19747	0.0446632471313518	0.0522237968024898
hsa-miR-155-5p	mo molybdopterin cofactor biosynthetic process	7	7	12667	19747	0.0446632471313518	0.0522237968024898
hsa-miR-155-5p	apical junction assembly	7	7	12667	19747	0.0446632471313518	0.0522237968024898
hsa-miR-155-5p	regulation of cytokine biosynthetic process	7	7	12667	19747	0.0446632471313518	0.0522237968024898
hsa-miR-155-5p	cellular response to gamma radiation	7	7	12667	19747	0.0446632471313518	0.0522237968024898
hsa-miR-155-5p	nuclear envelope organization	7	7	12667	19747	0.0446632471313518	0.0522237968024898
hsa-miR-155-5p	bone trabecula formation	7	7	12667	19747	0.0446632471313518	0.0522237968024898
hsa-miR-155-5p	kidney morphogenesis	7	7	12667	19747	0.0446632471313518	0.0522237968024898
hsa-miR-155-5p	negative regulation of epithelial cell differentiation	7	7	12667	19747	0.0446632471313518	0.0522237968024898
hsa-miR-155-5p	negative regulation of synaptic transmission	7	7	12667	19747	0.0446632471313518	0.0522237968024898
hsa-miR-155-5p	negative regulation of peptidyl threonine phosphorylation	7	7	12667	19747	0.0446632471313518	0.0522237968024898
hsa-miR-155-5p	secretion by cell	7	7	12667	19747	0.0446632471313518	0.0522237968024898
hsa-miR-155-5p	innervation	7	7	12667	19747	0.0446632471313518	0.0522237968024898
hsa-miR-155-5p	vitamin metabolic process	41	54	12667	19747	0.0449195950068614	0.0523594029298728
hsa-miR-155-5p	dendrite morphogenesis	19	23	12667	19747	0.0464154722325589	0.0527834486059282
hsa-miR-155-5p	toll signaling pathway	61	83	12667	19747	0.0456697482894558	0.0527834486059282
hsa-miR-155-5p	activation of protein kinase activity	19	23	12667	19747	0.0464154722325589	0.0527834486059282
hsa-miR-155-5p	protein localization in plasma membrane	19	23	12667	19747	0.0464154722325589	0.0527834486059282
hsa-miR-155-5p	t cell differentiation	19	23	12667	19747	0.0464154722325589	0.0527834486059282
hsa-miR-155-5p	long term memory	19	23	12667	19747	0.0464154722325589	0.0527834486059282
hsa-miR-155-5p	positive regulation of tyrosine phosphorylation of stat3 protein	19	23	12667	19747	0.0464154722325589	0.0527834486059282
hsa-miR-155-5p	cerebellum development	19	23	12667	19747	0.0464154722325589	0.0527834486059282
hsa-miR-155-5p	central nervous system development	78	108	12667	19747	0.0470776154489234	0.053055569548581
hsa-miR-155-5p	transport	204	296	12667	19747	0.0469563676052902	0.053055569548581
hsa-miR-155-5p	positive regulation of neuron apoptotic process	29	37	12667	19747	0.0472237241022222	0.053055569548581
hsa-miR-155-5p	sodium ion transport	52	70	12667	19747	0.0472160813646281	0.053055569548581
hsa-miR-155-5p	positive regulation of proteasomal ubiquitin dependent protein catabolic process	24	30	12667	19747	0.0481543852237582	0.0537772026600653
hsa-miR-155-5p	positive regulation of bone mineralization	24	30	12667	19747	0.0481543852237582	0.0537772026600653
hsa-miR-155-5p	water soluble vitamin metabolic process	36	47	12667	19747	0.0483685254667901	0.0538551044749633
hsa-miR-155-5p	histone h3 k4 methylation	13	15	12667	19747	0.0539809507569467	0.0549238253249139
hsa-miR-155-5p	establishment of protein localization	13	15	12667	19747	0.0539809507569467	0.0549238253249139
hsa-miR-155-5p	regulation of cell growth	49	66	12667	19747	0.0539692656210338	0.0549238253249139
hsa-miR-155-5p	response to lead ion	10	11	12667	19747	0.0540403321561485	0.0549238253249139
hsa-miR-155-5p	neurotransmitter transport	13	15	12667	19747	0.0539809507569467	0.0549238253249139
hsa-miR-155-5p	synaptic vesicle endocytosis	10	11	12667	19747	0.0540403321561485	0.0549238253249139
hsa-miR-155-5p	ethanol oxidation	10	11	12667	19747	0.0540403321561485	0.0549238253249139
hsa-miR-155-5p	maintenance of protein location in nucleus	10	11	12667	19747	0.0540403321561485	0.0549238253249139
hsa-miR-155-5p	cell migration involved in sprouting angiogenesis	13	15	12667	19747	0.0539809507569467	0.0549238253249139
hsa-miR-155-5p	embryonic foregut morphogenesis	10	11	12667	19747	0.0540403321561485	0.0549238253249139
hsa-miR-155-5p	regulation of respiratory gaseous exchange by neurological system process	10	11	12667	19747	0.0540403321561485	0.0549238253249139
hsa-miR-155-5p	positive regulation of protein kinase activity	31	40	12667	19747	0.0515169475554717	0.0549238253249139
hsa-miR-155-5p	smooth muscle contraction	16	19	12667	19747	0.0507294191327593	0.0549238253249139
hsa-miR-155-5p	negative regulation of s phase of mitotic cell cycle	10	11	12667	19747	0.0540403321561485	0.0549238253249139
hsa-miR-155-5p	protein autoubiquitination	26	33	12667	19747	0.0538550138731729	0.0549238253249139
hsa-miR-155-5p	negative regulation of transforming growth factor beta receptor signaling pathway	49	66	12667	19747	0.0539692656210338	0.0549238253249139
hsa-miR-155-5p	negative regulation of tor signaling cascade	13	15	12667	19747	0.0539809507569467	0.0549238253249139
hsa-miR-155-5p	copii vesicle coating	13	15	12667	19747	0.0539809507569467	0.0549238253249139
hsa-miR-155-5p	regulation of mitochondrial membrane permeability	10	11	12667	19747	0.0540403321561485	0.0549238253249139
hsa-miR-155-5p	neuron cell cell adhesion	10	11	12667	19747	0.0540403321561485	0.0549238253249139
hsa-miR-155-5p	adenylate cyclase inhibiting g protein coupled receptor signaling pathway	26	33	12667	19747	0.0538550138731729	0.0549238253249139
hsa-miR-155-5p	protein targeting to membrane	13	15	12667	19747	0.0539809507569467	0.0549238253249139
hsa-miR-155-5p	cell matrix adhesion	56	76	12667	19747	0.0505143195189689	0.0549238253249139
hsa-miR-155-5p	organ growth	10	11	12667	19747	0.0540403321561485	0.0549238253249139
hsa-miR-155-5p	regulation of circadian rhythm	10	11	12667	19747	0.0540403321561485	0.0549238253249139
hsa-miR-155-5p	response to x ray	16	19	12667	19747	0.0507294191327593	0.0549238253249139
hsa-miR-155-5p	regulation of gtpase activity	10	11	12667	19747	0.0540403321561485	0.0549238253249139
hsa-miR-155-5p	negative regulation of chondrocyte differentiation	10	11	12667	19747	0.0540403321561485	0.0549238253249139
hsa-miR-155-5p	positive regulation of axonogenesis	13	15	12667	19747	0.0539809507569467	0.0549238253249139
hsa-miR-155-5p	mammary gland alveolus development	13	15	12667	19747	0.0539809507569467	0.0549238253249139
hsa-miR-155-5p	histone h4 k16 acetylation	16	19	12667	19747	0.0507294191327593	0.0549238253249139
hsa-miR-155-5p	interleukin 1 mediated signaling pathway	10	11	12667	19747	0.0540403321561485	0.0549238253249139
hsa-miR-155-5p	heterophilic cell cell adhesion	21	26	12667	19747	0.0543492872337836	0.0550877286364166
hsa-miR-155-5p	mitotic prometaphase	62	85	12667	19747	0.0547388698100686	0.0553322450925625
hsa-miR-155-5p	negative regulation of cell migration	51	69	12667	19747	0.0558685683946836	0.056321556787073
hsa-miR-155-5p	sensory perception of sound	83	116	12667	19747	0.0562897672248134	0.0565932161047316
hsa-miR-155-5p	jnk cascade	42	56	12667	19747	0.0570151440730756	0.0570151440730756
hsa-miR-155-5p	double strand break repair	42	56	12667	19747	0.0570151440730756	0.0570151440730756

## Sheet: hsa-miR-155star
Functional GO annotation study for biological process (BP) conducted on the list of putative targets obtained for miRNAs deregulated in DC after Mtb infection, namely miR-155-5p, miR-155-3p, miR-29b-1-5p, miR-150-5p, miR-146a-5p, miR-212-5p and miR483-5p.
GENE ONTHOLOGY miR-155*
* Cells with green background depict the significant GOBPs after pvalue adjustment (multiple testing method or FDR correction).
GOBP-Fg', 'GOBP-Bg', 'GenomeFG' and 'GenomeBG' stand for 'number of genes predicted as putative targets in a given GOBP', 'number of genes in a given GOBP','total number of target genes within genome' and 'total number of genes within genome'
	GOBP name	GOBP-Fg	GOBP-Bg	GenomeFG	GenomeBG	Fisher	BH
hsa-miR-155-3p	transcription dna dependent	1255	1765	12140	19747	4.91065e-05	0.0236202
hsa-miR-155-3p	regulation of transcription dna dependent	877	1221	12140	19747	0.326316	78.4789
hsa-miR-155-3p	axon guidance	245	312	12140	19747	6467.95	1.03703e+06
hsa-miR-155-3p	positive regulation of transcription dna dependent	355	481	12140	19747	536418	6.45042e+07
hsa-miR-155-3p	negative regulation of transcription dna dependent	318	429	12140	19747	1.5611e+06	1.50177e+08
hsa-miR-155-3p	transmembrane transport	332	451	12140	19747	2.65099e+06	1.70235e+08
hsa-miR-155-3p	nerve growth factor receptor signaling pathway	172	218	12140	19747	236468	1.70235e+08
hsa-miR-155-3p	nervous system development	222	290	12140	19747	2.83134e+06	1.70235e+08
hsa-miR-155-3p	positive regulation of transcription from rna polymerase ii promoter	454	636	12140	19747	6.63571e+06	3.54642e+08
hsa-miR-155-3p	protein phosphorylation	254	340	12140	19747	1.38196e+07	6.64723e+08
hsa-miR-155-3p	small gtpase mediated signal transduction	236	315	12140	19747	2.54816e+07	1.11424e+08
hsa-miR-155-3p	protein autophosphorylation	123	153	12140	19747	3.49921e+07	1.4026e+09
hsa-miR-155-3p	signal transduction	677	987	12140	19747	1.08911e+08	4.02971e+08
hsa-miR-155-3p	synaptic transmission	276	382	12140	19747	5.24905e+08	0.000168319647871307
hsa-miR-155-3p	intracellular signal transduction	185	247	12140	19747	5.02589e+08	0.000168319647871307
hsa-miR-155-3p	negative regulation of transcription from rna polymerase ii promoter	325	457	12140	19747	8.09551e+08	0.000243371350711224
hsa-miR-155-3p	epidermal growth factor receptor signaling pathway	103	130	12140	19747	1.06746e+08	0.000302027407204445
hsa-miR-155-3p	glycosaminoglycan metabolic process	87	108	12140	19747	1.5419e+09	0.000412030277754953
hsa-miR-155-3p	cell migration	86	107	12140	19747	2.03673e+09	0.000489833427789778
hsa-miR-155-3p	ion transport	103	131	12140	19747	1.97759e+09	0.000489833427789778
hsa-miR-155-3p	exocytosis	48	55	12140	19747	2.30935e+09	0.00050600491290895
hsa-miR-155-3p	regulation of small gtpase mediated signal transduction	114	147	12140	19747	2.31437e+09	0.00050600491290895
hsa-miR-155-3p	regulation of transcription from rna polymerase ii promoter	159	214	12140	19747	4.75223e+09	0.000993836532194924
hsa-miR-155-3p	intracellular protein kinase cascade	75	93	12140	19747	5.50412e+09	0.00110311661713936
hsa-miR-155-3p	positive regulation of gene expression	87	110	12140	19747	5.762e+09	0.00110860809535555
hsa-miR-155-3p	wnt receptor signaling pathway	106	138	12140	19747	9.01892e+09	0.00166849986490402
hsa-miR-155-3p	ras protein signal transduction	60	73	12140	19747	0.000108102217377878	0.00188528758459638
hsa-miR-155-3p	cell cell junction organization	52	62	12140	19747	0.000109746470620995	0.00188528758459638
hsa-miR-155-3p	negative regulation of cell migration	57	69	12140	19747	0.000121833148160388	0.00198560716902433
hsa-miR-155-3p	calcium ion transport	62	76	12140	19747	0.000127970524406973	0.00198560716902433
hsa-miR-155-3p	protein glycosylation	62	76	12140	19747	0.000127970524406973	0.00198560716902433
hsa-miR-155-3p	endocytosis	90	116	12140	19747	0.000158898778383251	0.00238844726257324
hsa-miR-155-3p	activation of phospholipase c activity	48	57	12140	19747	0.000165380890573809	0.00241055176866673
hsa-miR-155-3p	cell cell adhesion	66	82	12140	19747	0.000171180094444936	0.00242169486552983
hsa-miR-155-3p	cerebellum development	22	23	12140	19747	0.000211644960637717	0.00282210026454771
hsa-miR-155-3p	protein dephosphorylation	77	98	12140	19747	0.000225600892392108	0.00282210026454771
hsa-miR-155-3p	canonical wnt receptor signaling pathway	60	74	12140	19747	0.000228818940368734	0.00282210026454771
hsa-miR-155-3p	negative regulation of cell proliferation	243	344	12140	19747	0.000212533814009198	0.00282210026454771
hsa-miR-155-3p	axonogenesis	55	67	12140	19747	0.00022325332639801	0.00282210026454771
hsa-miR-155-3p	transcription initiation from rna polymerase ii promoter	136	184	12140	19747	0.000242296262714091	0.00291361255913694
hsa-miR-155-3p	actin cytoskeleton organization	96	126	12140	19747	0.000321616546320365	0.00377311118975842
hsa-miR-155-3p	cell adhesion	298	430	12140	19747	0.000381665720027151	0.00437098122221571
hsa-miR-155-3p	regulation of membrane potential	31	35	12140	19747	0.000396591177748979	0.00443628736040137
hsa-miR-155-3p	negative regulation of apoptotic process	211	298	12140	19747	0.000436159317477479	0.00476801435696972
hsa-miR-155-3p	peptidyl serine phosphorylation	50	61	12140	19747	0.000462340595700312	0.00490461929951113
hsa-miR-155-3p	liver development	55	68	12140	19747	0.000469048831138278	0.00490461929951113
hsa-miR-155-3p	cellular response to insulin stimulus	47	57	12140	19747	0.000525133808959289	0.00526227837727954
hsa-miR-155-3p	notch signaling pathway	85	111	12140	19747	0.000521576774658362	0.00526227837727954
hsa-miR-155-3p	intracellular receptor mediated signaling pathway	27	30	12140	19747	0.000541453197008493	0.00531508138287929
hsa-miR-155-3p	transport	209	296	12140	19747	0.000589591015482239	0.00567186556893914
hsa-miR-155-3p	histone h4 k8 acetylation	15	15	12140	19747	0.000675018199132202	0.00621807037427939
hsa-miR-155-3p	histone h4 k5 acetylation	15	15	12140	19747	0.000675018199132202	0.00621807037427939
hsa-miR-155-3p	embryonic skeletal system development	23	25	12140	19747	0.000698078586717437	0.00621807037427939
hsa-miR-155-3p	adult walking behavior	23	25	12140	19747	0.000698078586717437	0.00621807037427939
hsa-miR-155-3p	neuron migration	70	90	12140	19747	0.000733983084802726	0.00641901570527475
hsa-miR-155-3p	cell cycle	170	238	12140	19747	0.00078263364699847	0.00672226400368329
hsa-miR-155-3p	peptidyl threonine phosphorylation	26	29	12140	19747	0.000798415089707533	0.00673750277454953
hsa-miR-155-3p	regulation of rho protein signal transduction	48	59	12140	19747	0.000835847535795226	0.00681428245283905
hsa-miR-155-3p	positive regulation of mapk cascade	48	59	12140	19747	0.000835847535795226	0.00681428245283905
hsa-miR-155-3p	fibroblast growth factor receptor signaling pathway	89	118	12140	19747	0.000934088562002699	0.00736551800529997
hsa-miR-155-3p	angiogenesis	139	192	12140	19747	0.000933967199627938	0.00736551800529997
hsa-miR-155-3p	glucose homeostasis	50	62	12140	19747	0.000962913876927691	0.00747034798068095
hsa-miR-155-3p	protein ubiquitination	178	251	12140	19747	0.0010433226369854	0.00796568552999963
hsa-miR-155-3p	dna damage response signal transduction by p53 class mediator resulting in transcription of p21 class mediator	14	14	12140	19747	0.0010984771667059	0.00825574245602403
hsa-miR-155-3p	receptor internalization	25	28	12140	19747	0.00117337386012959	0.00868296656495894
hsa-miR-155-3p	lung development	54	68	12140	19747	0.00121918968054986	0.00888530661128002
hsa-miR-155-3p	histone h4 k16 acetylation	18	19	12140	19747	0.00124349820189822	0.00892720350914992
hsa-miR-155-3p	locomotory behavior	44	54	12140	19747	0.00129257798400384	0.00914308838685071
hsa-miR-155-3p	water transport	33	39	12140	19747	0.00153082021726436	0.0106713699203501
hsa-miR-155-3p	neuron development	21	23	12140	19747	0.00157813466977758	0.0108440396594717
hsa-miR-155-3p	positive regulation of cell proliferation	254	369	12140	19747	0.00179322257569104	0.0112018189468492
hsa-miR-155-3p	visual learning	27	31	12140	19747	0.00172552140014139	0.0112018189468492
hsa-miR-155-3p	regulation of exocytosis	13	13	12140	19747	0.00178752769916502	0.0112018189468492
hsa-miR-155-3p	keratan sulfate biosynthetic process	24	27	12140	19747	0.00171824162603774	0.0112018189468492
hsa-miR-155-3p	filopodium assembly	24	27	12140	19747	0.00171824162603774	0.0112018189468492
hsa-miR-155-3p	regulation of catalytic activity	13	13	12140	19747	0.00178752769916502	0.0112018189468492
hsa-miR-155-3p	phospholipid metabolic process	157	221	12140	19747	0.00177237504207794	0.0112018189468492
hsa-miR-155-3p	in utero embryonic development	119	164	12140	19747	0.00183559241422968	0.0113194865544164
hsa-miR-155-3p	positive regulation of cardiac muscle cell proliferation	17	18	12140	19747	0.00192541758940237	0.01172311215826
hsa-miR-155-3p	cell proliferation	227	328	12140	19747	0.00198809798915363	0.0119534391597862
hsa-miR-155-3p	insulin receptor signaling pathway	104	142	12140	19747	0.00209153822278329	0.012420122038997
hsa-miR-155-3p	protein transport	254	370	12140	19747	0.00225432515488859	0.0132235414573343
hsa-miR-155-3p	sphingolipid biosynthetic process	29	34	12140	19747	0.00232585072961738	0.0134787253126019
hsa-miR-155-3p	endosome organization	20	22	12140	19747	0.00236101327143557	0.0135196117090537
hsa-miR-155-3p	induction of apoptosis	135	189	12140	19747	0.00257885510420191	0.0145932859426014
hsa-miR-155-3p	kidney development	58	75	12140	19747	0.00261217586028	0.0146099603348219
hsa-miR-155-3p	phosphatidylinositol dephosphorylation	12	12	12140	19747	0.00290871200057897	0.0155454496919831
hsa-miR-155-3p	oligosaccharide biosynthetic process	12	12	12140	19747	0.00290871200057897	0.0155454496919831
hsa-miR-155-3p	endothelial cell proliferation	12	12	12140	19747	0.00290871200057897	0.0155454496919831
hsa-miR-155-3p	positive regulation of cell cell adhesion	12	12	12140	19747	0.00290871200057897	0.0155454496919831
hsa-miR-155-3p	forebrain development	41	51	12140	19747	0.00307884933577478	0.0162739179176667
hsa-miR-155-3p	negative regulation of neuron differentiation	36	44	12140	19747	0.00311734881027675	0.0162983128015556
hsa-miR-155-3p	protein autoubiquitination	28	33	12140	19747	0.0032627324400041	0.0168749925122793
hsa-miR-155-3p	positive regulation of protein kinase b signaling cascade	43	54	12140	19747	0.00345391882019492	0.0174877363422501
hsa-miR-155-3p	neural tube closure	43	54	12140	19747	0.00345391882019492	0.0174877363422501
hsa-miR-155-3p	post translational protein modification	133	187	12140	19747	0.00356036770767267	0.017514287294655
hsa-miR-155-3p	excretion	33	40	12140	19747	0.00358061097797122	0.017514287294655
hsa-miR-155-3p	platelet derived growth factor receptor signaling pathway	19	21	12140	19747	0.00351920457111111	0.017514287294655
hsa-miR-155-3p	positive regulation of mitotic cell cycle	22	25	12140	19747	0.00364122396978274	0.017514287294655
hsa-miR-155-3p	homophilic cell adhesion	99	136	12140	19747	0.00362313674690231	0.017514287294655
hsa-miR-155-3p	negative regulation of neuron apoptotic process	63	83	12140	19747	0.00386627466748499	0.0184126546045572
hsa-miR-155-3p	organ morphogenesis	65	86	12140	19747	0.00402227385899979	0.0189677816292049
hsa-miR-155-3p	multicellular organism growth	35	43	12140	19747	0.00420221869270049	0.0196239533125139
hsa-miR-155-3p	camera type eye morphogenesis	15	16	12140	19747	0.00457847206148675	0.0197962121404239
hsa-miR-155-3p	negative regulation of growth	15	16	12140	19747	0.00457847206148675	0.0197962121404239
hsa-miR-155-3p	post embryonic development	49	63	12140	19747	0.0044873473658758	0.0197962121404239
hsa-miR-155-3p	cell matrix adhesion	58	76	12140	19747	0.00444768816741315	0.0197962121404239
hsa-miR-155-3p	regulation of arf protein signal transduction	15	16	12140	19747	0.00457847206148675	0.0197962121404239
hsa-miR-155-3p	keratan sulfate metabolic process	27	32	12140	19747	0.00455648698140535	0.0197962121404239
hsa-miR-155-3p	negative regulation of dna damage response signal transduction by p53 class mediator	11	11	12140	19747	0.00473298211257536	0.0197962121404239
hsa-miR-155-3p	negative regulation of neurogenesis	11	11	12140	19747	0.00473298211257536	0.0197962121404239
hsa-miR-155-3p	cognition	15	16	12140	19747	0.00457847206148675	0.0197962121404239
hsa-miR-155-3p	lung alveolus development	27	32	12140	19747	0.00455648698140535	0.0197962121404239
hsa-miR-155-3p	synaptic vesicle endocytosis	11	11	12140	19747	0.00473298211257536	0.0197962121404239
hsa-miR-155-3p	calcium ion transport into cytosol	11	11	12140	19747	0.00473298211257536	0.0197962121404239
hsa-miR-155-3p	cellular response to stress	32	39	12140	19747	0.00486723220206869	0.0201822300792676
hsa-miR-155-3p	intracellular protein transport	117	164	12140	19747	0.00511865941632077	0.0210433776004298
hsa-miR-155-3p	cellular response to organic substance	18	20	12140	19747	0.00522442039268147	0.0211090262271068
hsa-miR-155-3p	heart development	95	131	12140	19747	0.0051865024713722	0.0211090262271068
hsa-miR-155-3p	positive regulation of cell cycle	21	24	12140	19747	0.00526628512942373	0.0211090262271068
hsa-miR-155-3p	phosphatidylinositol biosynthetic process	46	59	12140	19747	0.00537605692857181	0.0212193975011718
hsa-miR-155-3p	osteoblast differentiation	39	49	12140	19747	0.00538205092545314	0.0212193975011718
hsa-miR-155-3p	cell junction assembly	57	75	12140	19747	0.00560052296827664	0.0217246092559763
hsa-miR-155-3p	adherens junction organization	29	35	12140	19747	0.00558778772035896	0.0217246092559763
hsa-miR-155-3p	neuron differentiation	59	78	12140	19747	0.0058295791112002	0.0224322204198984
hsa-miR-155-3p	proteasomal ubiquitin dependent protein catabolic process	41	52	12140	19747	0.00592841553412343	0.0224532903300265
hsa-miR-155-3p	bmp signaling pathway	41	52	12140	19747	0.00592841553412343	0.0224532903300265
hsa-miR-155-3p	skeletal system development	88	121	12140	19747	0.00613735834729961	0.0230630419144618
hsa-miR-155-3p	neuromuscular process controlling balance	26	31	12140	19747	0.00633302655122281	0.0234321982395244
hsa-miR-155-3p	carbohydrate metabolic process	214	313	12140	19747	0.00632070839479797	0.0234321982395244
hsa-miR-155-3p	cytokinesis	43	55	12140	19747	0.00644125118297789	0.0236507009084913
hsa-miR-155-3p	ureteric bud development	31	38	12140	19747	0.00658541891782877	0.02399686742027
hsa-miR-155-3p	protein ubiquitination involved in ubiquitin dependent protein catabolic process	38	48	12140	19747	0.00706975479967844	0.0248215478733236
hsa-miR-155-3p	chondroitin sulfate metabolic process	38	48	12140	19747	0.00706975479967844	0.0248215478733236
hsa-miR-155-3p	apoptotic process	449	680	12140	19747	0.00698631666052163	0.0248215478733236
hsa-miR-155-3p	neuron projection development	45	58	12140	19747	0.00691900378074978	0.0248215478733236
hsa-miR-155-3p	axon extension involved in axon guidance	14	15	12140	19747	0.00702690271273767	0.0248215478733236
hsa-miR-155-3p	embryo development	79	108	12140	19747	0.00718963934933998	0.0250595400509604
hsa-miR-155-3p	eye development	17	19	12140	19747	0.00772173238318766	0.0250956302453599
hsa-miR-155-3p	neural crest cell migration	28	34	12140	19747	0.00763484708847544	0.0250956302453599
hsa-miR-155-3p	positive regulation of glucose import	20	23	12140	19747	0.00758020394915552	0.0250956302453599
hsa-miR-155-3p	wound healing spreading of epidermal cells	10	10	12140	19747	0.00770114327748556	0.0250956302453599
hsa-miR-155-3p	positive regulation of organ growth	10	10	12140	19747	0.00770114327748556	0.0250956302453599
hsa-miR-155-3p	vesicle mediated transport	89	123	12140	19747	0.00738573940215796	0.0250956302453599
hsa-miR-155-3p	cerebellar purkinje cell differentiation	10	10	12140	19747	0.00770114327748556	0.0250956302453599
hsa-miR-155-3p	dendrite morphogenesis	20	23	12140	19747	0.00758020394915552	0.0250956302453599
hsa-miR-155-3p	palate development	47	61	12140	19747	0.0073611258369991	0.0250956302453599
hsa-miR-155-3p	cellular response to uv	20	23	12140	19747	0.00758020394915552	0.0250956302453599
hsa-miR-155-3p	protein n linked glycosylation via asparagine	68	92	12140	19747	0.00821134156875949	0.0265077536548545
hsa-miR-155-3p	positive regulation of gtpase activity	42	54	12140	19747	0.00831666772251638	0.0266687811635359
hsa-miR-155-3p	positive regulation of i kappab kinase nf kappab cascade	102	143	12140	19747	0.00864255012651724	0.0272984033920112
hsa-miR-155-3p	leukocyte migration	78	107	12140	19747	0.00868327592303059	0.0272984033920112
hsa-miR-155-3p	protein homooligomerization	102	143	12140	19747	0.00864255012651724	0.0272984033920112
hsa-miR-155-3p	positive regulation of proteasomal ubiquitin dependent protein catabolic process	25	30	12140	19747	0.00875786009034798	0.0273194832392088
hsa-miR-155-3p	transcription from rna polymerase ii promoter	202	296	12140	19747	0.00880357567999451	0.0273194832392088
hsa-miR-155-3p	platelet activation	144	207	12140	19747	0.00910967838113579	0.028088175008502
hsa-miR-155-3p	positive regulation of neuron projection development	34	43	12140	19747	0.0110690585123924	0.0298524278355277
hsa-miR-155-3p	embryonic placenta development	19	22	12140	19747	0.0108544161357228	0.0298524278355277
hsa-miR-155-3p	cholesterol biosynthetic process	27	33	12140	19747	0.010378382417711	0.0298524278355277
hsa-miR-155-3p	enteric nervous system development	19	22	12140	19747	0.0108544161357228	0.0298524278355277
hsa-miR-155-3p	triglyceride biosynthetic process	34	43	12140	19747	0.0110690585123924	0.0298524278355277
hsa-miR-155-3p	regulation of fatty acid oxidation	16	18	12140	19747	0.0113575764945979	0.0298524278355277
hsa-miR-155-3p	positive regulation of glycogen biosynthetic process	13	14	12140	19747	0.0107451846211336	0.0298524278355277
hsa-miR-155-3p	cell aging	22	26	12140	19747	0.00988238745272348	0.0298524278355277
hsa-miR-155-3p	intracellular estrogen receptor signaling pathway	13	14	12140	19747	0.0107451846211336	0.0298524278355277
hsa-miR-155-3p	glycogen catabolic process	16	18	12140	19747	0.0113575764945979	0.0298524278355277
hsa-miR-155-3p	negative regulation of axonogenesis	16	18	12140	19747	0.0113575764945979	0.0298524278355277
hsa-miR-155-3p	cartilage development	48	63	12140	19747	0.00982744661643136	0.0298524278355277
hsa-miR-155-3p	regulation of nitric oxide synthase activity	16	18	12140	19747	0.0113575764945979	0.0298524278355277
hsa-miR-155-3p	negative regulation of signal transduction	16	18	12140	19747	0.0113575764945979	0.0298524278355277
hsa-miR-155-3p	negative regulation of canonical wnt receptor signaling pathway	54	72	12140	19747	0.0109389636096181	0.0298524278355277
hsa-miR-155-3p	positive regulation of erythrocyte differentiation	16	18	12140	19747	0.0113575764945979	0.0298524278355277
hsa-miR-155-3p	regulation of long term neuronal synaptic plasticity	19	22	12140	19747	0.0108544161357228	0.0298524278355277
hsa-miR-155-3p	toll like receptor signaling pathway	56	75	12140	19747	0.0112307529093358	0.0298524278355277
hsa-miR-155-3p	melanocyte differentiation	22	26	12140	19747	0.00988238745272348	0.0298524278355277
hsa-miR-155-3p	glycogen metabolic process	19	22	12140	19747	0.0108544161357228	0.0298524278355277
hsa-miR-155-3p	transforming growth factor beta receptor signaling pathway	83	115	12140	19747	0.010524080780974	0.0298524278355277
hsa-miR-155-3p	establishment of cell polarity	16	18	12140	19747	0.0113575764945979	0.0298524278355277
hsa-miR-155-3p	blood vessel development	27	33	12140	19747	0.010378382417711	0.0298524278355277
hsa-miR-155-3p	synapse organization	16	18	12140	19747	0.0113575764945979	0.0298524278355277
hsa-miR-155-3p	carbohydrate transport	16	18	12140	19747	0.0113575764945979	0.0298524278355277
hsa-miR-155-3p	negative regulation of epithelial cell proliferation	32	40	12140	19747	0.0100137170984586	0.0298524278355277
hsa-miR-155-3p	chromatin modification	71	97	12140	19747	0.0102532254456523	0.0298524278355277
hsa-miR-155-3p	negative regulation of endocytosis	9	9	12140	19747	0.0125303079722208	0.0309080929981445
hsa-miR-155-3p	l fucose catabolic process	9	9	12140	19747	0.0125303079722208	0.0309080929981445
hsa-miR-155-3p	cellular response to transforming growth factor beta stimulus	24	29	12140	19747	0.0120462420433393	0.0309080929981445
hsa-miR-155-3p	negative regulation of g1 s transition of mitotic cell cycle	9	9	12140	19747	0.0125303079722208	0.0309080929981445
hsa-miR-155-3p	negative regulation of catenin import into nucleus	9	9	12140	19747	0.0125303079722208	0.0309080929981445
hsa-miR-155-3p	dendritic spine morphogenesis	9	9	12140	19747	0.0125303079722208	0.0309080929981445
hsa-miR-155-3p	cytoskeletal anchoring at plasma membrane	9	9	12140	19747	0.0125303079722208	0.0309080929981445
hsa-miR-155-3p	g protein coupled acetylcholine receptor signaling pathway	9	9	12140	19747	0.0125303079722208	0.0309080929981445
hsa-miR-155-3p	response to toxin	47	62	12140	19747	0.0123817481453107	0.0309080929981445
hsa-miR-155-3p	dna damage response signal transduction by p53 class mediator	9	9	12140	19747	0.0125303079722208	0.0309080929981445
hsa-miR-155-3p	lipid biosynthetic process	9	9	12140	19747	0.0125303079722208	0.0309080929981445
hsa-miR-155-3p	iridophore differentiation	9	9	12140	19747	0.0125303079722208	0.0309080929981445
hsa-miR-155-3p	b cell differentiation	31	39	12140	19747	0.0132433924413991	0.0320104108759445
hsa-miR-155-3p	cellular response to hypoxia	51	68	12140	19747	0.0132239370520318	0.0320104108759445
hsa-miR-155-3p	regulation of sequence specific dna binding transcription factor activity	51	68	12140	19747	0.0132239370520318	0.0320104108759445
hsa-miR-155-3p	positive regulation of smooth muscle cell proliferation	31	39	12140	19747	0.0132433924413991	0.0320104108759445
hsa-miR-155-3p	brain development	107	152	12140	19747	0.0134192761379208	0.0322733591116995
hsa-miR-155-3p	ephrin receptor signaling pathway	21	25	12140	19747	0.0137978562175389	0.0328552912902783
hsa-miR-155-3p	sympathetic nervous system development	21	25	12140	19747	0.0137978562175389	0.0328552912902783
hsa-miR-155-3p	positive regulation of sequence specific dna binding transcription factor activity	55	74	12140	19747	0.0138703252148323	0.0328651548193811
hsa-miR-155-3p	negative regulation of protein kinase activity	42	55	12140	19747	0.014375705773333	0.033895659200849
hsa-miR-155-3p	positive regulation of peptidyl serine phosphorylation	33	42	12140	19747	0.0144765134813621	0.0339668438270009
hsa-miR-155-3p	sensory perception of sound	83	116	12140	19747	0.0148618647475662	0.034701732735822
hsa-miR-155-3p	positive regulation of cell migration	77	107	12140	19747	0.0150060031052355	0.0348690217083007
hsa-miR-155-3p	organ induction	12	13	12140	19747	0.0163629236175463	0.0358404276911225
hsa-miR-155-3p	prepulse inhibition	12	13	12140	19747	0.0163629236175463	0.0358404276911225
hsa-miR-155-3p	definitive hemopoiesis	12	13	12140	19747	0.0163629236175463	0.0358404276911225
hsa-miR-155-3p	pattern specification process	50	67	12140	19747	0.0164157512628604	0.0358404276911225
hsa-miR-155-3p	regulation of endocytosis	15	17	12140	19747	0.0166162481811233	0.0358404276911225
hsa-miR-155-3p	regulation of rac gtpase activity	12	13	12140	19747	0.0163629236175463	0.0358404276911225
hsa-miR-155-3p	calcium ion transmembrane transport	12	13	12140	19747	0.0163629236175463	0.0358404276911225
hsa-miR-155-3p	fatty acid metabolic process	37	48	12140	19747	0.0165591450147104	0.0358404276911225
hsa-miR-155-3p	positive regulation of canonical wnt receptor signaling pathway	37	48	12140	19747	0.0165591450147104	0.0358404276911225
hsa-miR-155-3p	positive regulation of protein binding	28	35	12140	19747	0.0158230845609414	0.0358404276911225
hsa-miR-155-3p	cellular response to glucose stimulus	15	17	12140	19747	0.0166162481811233	0.0358404276911225
hsa-miR-155-3p	glycosaminoglycan biosynthetic process	28	35	12140	19747	0.0158230845609414	0.0358404276911225
hsa-miR-155-3p	positive regulation of smooth muscle cell migration	12	13	12140	19747	0.0163629236175463	0.0358404276911225
hsa-miR-155-3p	peptidyl tyrosine dephosphorylation	35	45	12140	19747	0.0155796697618201	0.0358404276911225
hsa-miR-155-3p	positive regulation of muscle cell differentiation	23	28	12140	19747	0.0164748093977771	0.0358404276911225
hsa-miR-155-3p	camp catabolic process	12	13	12140	19747	0.0163629236175463	0.0358404276911225
hsa-miR-155-3p	ossification	52	70	12140	19747	0.0167666045007005	0.0360032891287364
hsa-miR-155-3p	cellular protein localization	30	38	12140	19747	0.0174212570826551	0.0369176887394031
hsa-miR-155-3p	peripheral nervous system development	30	38	12140	19747	0.0174212570826551	0.0369176887394031
hsa-miR-155-3p	lipid transport	39	51	12140	19747	0.0174226930225457	0.0369176887394031
hsa-miR-155-3p	positive regulation of erk1 and erk2 cascade	60	82	12140	19747	0.0176760093512385	0.0372901776225689
hsa-miR-155-3p	g protein coupled receptor signaling pathway coupled to cgmp nucleotide second messenger	8	8	12140	19747	0.0203870548189635	0.0389133863806407
hsa-miR-155-3p	natural killer cell differentiation	8	8	12140	19747	0.0203870548189635	0.0389133863806407
hsa-miR-155-3p	skin development	32	41	12140	19747	0.0188336262627525	0.0389133863806407
hsa-miR-155-3p	glomerulus development	8	8	12140	19747	0.0203870548189635	0.0389133863806407
hsa-miR-155-3p	phospholipid homeostasis	8	8	12140	19747	0.0203870548189635	0.0389133863806407
hsa-miR-155-3p	positive regulation of cellular metabolic process	8	8	12140	19747	0.0203870548189635	0.0389133863806407
hsa-miR-155-3p	positive regulation of rho protein signal transduction	8	8	12140	19747	0.0203870548189635	0.0389133863806407
hsa-miR-155-3p	astrocyte differentiation	8	8	12140	19747	0.0203870548189635	0.0389133863806407
hsa-miR-155-3p	lung vasculature development	8	8	12140	19747	0.0203870548189635	0.0389133863806407
hsa-miR-155-3p	golgi vesicle transport	8	8	12140	19747	0.0203870548189635	0.0389133863806407
hsa-miR-155-3p	regulation of cell growth	49	66	12140	19747	0.0202927501697265	0.0389133863806407
hsa-miR-155-3p	centrosome localization	8	8	12140	19747	0.0203870548189635	0.0389133863806407
hsa-miR-155-3p	central nervous system projection neuron axonogenesis	8	8	12140	19747	0.0203870548189635	0.0389133863806407
hsa-miR-155-3p	dichotomous subdivision of terminal units involved in ureteric bud branching	8	8	12140	19747	0.0203870548189635	0.0389133863806407
hsa-miR-155-3p	mesenchymal cell differentiation	8	8	12140	19747	0.0203870548189635	0.0389133863806407
hsa-miR-155-3p	virus host interaction	213	317	12140	19747	0.0194351964888557	0.0389133863806407
hsa-miR-155-3p	reduction of cytosolic calcium ion concentration	8	8	12140	19747	0.0203870548189635	0.0389133863806407
hsa-miR-155-3p	regulation of glycogen biosynthetic process	8	8	12140	19747	0.0203870548189635	0.0389133863806407
hsa-miR-155-3p	negative regulation of glycogen biosynthetic process	8	8	12140	19747	0.0203870548189635	0.0389133863806407
hsa-miR-155-3p	vagina development	8	8	12140	19747	0.0203870548189635	0.0389133863806407
hsa-miR-155-3p	t cell activation	32	41	12140	19747	0.0188336262627525	0.0389133863806407
hsa-miR-155-3p	response to chemical stimulus	8	8	12140	19747	0.0203870548189635	0.0389133863806407
hsa-miR-155-3p	negative regulation of sequence specific dna binding transcription factor activity	43	57	12140	19747	0.0188356261078475	0.0389133863806407
hsa-miR-155-3p	central nervous system neuron differentiation	8	8	12140	19747	0.0203870548189635	0.0389133863806407
hsa-miR-155-3p	inner ear development	27	34	12140	19747	0.0209605901161912	0.0393829837729998
hsa-miR-155-3p	positive regulation of mesenchymal cell proliferation	27	34	12140	19747	0.0209605901161912	0.0393829837729998
hsa-miR-155-3p	activation of jun kinase activity	27	34	12140	19747	0.0209605901161912	0.0393829837729998
hsa-miR-155-3p	toll like receptor 2 signaling pathway	53	72	12140	19747	0.0209087303722652	0.0393829837729998
hsa-miR-155-3p	cellular response to retinoic acid	36	47	12140	19747	0.0211495904919547	0.0394300504908148
hsa-miR-155-3p	regulation of insulin secretion	55	75	12140	19747	0.0211291490549477	0.0394300504908148
hsa-miR-155-3p	potassium ion transport	61	84	12140	19747	0.0215028425479364	0.0399338504461677
hsa-miR-155-3p	mammary gland development	17	20	12140	19747	0.0218731669960561	0.0401564630729121
hsa-miR-155-3p	gastrulation with mouth forming second	17	20	12140	19747	0.0218731669960561	0.0401564630729121
hsa-miR-155-3p	cardiac muscle cell differentiation	17	20	12140	19747	0.0218731669960561	0.0401564630729121
hsa-miR-155-3p	er to golgi vesicle mediated transport	38	50	12140	19747	0.0220804724327136	0.0403829172628716
hsa-miR-155-3p	regulation of ph	14	16	12140	19747	0.0241659172714941	0.0429092717939627
hsa-miR-155-3p	heart trabecula formation	11	12	12140	19747	0.0247999533445356	0.0429092717939627
hsa-miR-155-3p	activation of protein kinase a activity	14	16	12140	19747	0.0241659172714941	0.0429092717939627
hsa-miR-155-3p	midgut development	11	12	12140	19747	0.0247999533445356	0.0429092717939627
hsa-miR-155-3p	heparan sulfate proteoglycan biosynthetic process	11	12	12140	19747	0.0247999533445356	0.0429092717939627
hsa-miR-155-3p	nucleosome disassembly	14	16	12140	19747	0.0241659172714941	0.0429092717939627
hsa-miR-155-3p	negative regulation of ras protein signal transduction	14	16	12140	19747	0.0241659172714941	0.0429092717939627
hsa-miR-155-3p	positive regulation of autophagy	11	12	12140	19747	0.0247999533445356	0.0429092717939627
hsa-miR-155-3p	platelet aggregation	11	12	12140	19747	0.0247999533445356	0.0429092717939627
hsa-miR-155-3p	regulation of acetyl coa biosynthetic process from pyruvate	11	12	12140	19747	0.0247999533445356	0.0429092717939627
hsa-miR-155-3p	positive regulation of exocytosis	11	12	12140	19747	0.0247999533445356	0.0429092717939627
hsa-miR-155-3p	associative learning	14	16	12140	19747	0.0241659172714941	0.0429092717939627
hsa-miR-155-3p	cdp diacylglycerol biosynthetic process	11	12	12140	19747	0.0247999533445356	0.0429092717939627
hsa-miR-155-3p	response to cadmium ion	14	16	12140	19747	0.0241659172714941	0.0429092717939627
hsa-miR-155-3p	nitric oxide metabolic process	14	16	12140	19747	0.0241659172714941	0.0429092717939627
hsa-miR-155-3p	cellular lipid metabolic process	99	142	12140	19747	0.0249543051554979	0.0430215798558942
hsa-miR-155-3p	learning	24	30	12140	19747	0.0251997698553045	0.0431355491117489
hsa-miR-155-3p	negative regulation of protein phosphorylation	24	30	12140	19747	0.0251997698553045	0.0431355491117489
hsa-miR-155-3p	toll like receptor 1 signaling pathway	52	71	12140	19747	0.0255155503594118	0.0435212046910535
hsa-miR-155-3p	positive regulation of wnt receptor signaling pathway	19	23	12140	19747	0.0264069240219176	0.044724403008952
hsa-miR-155-3p	protein localization in plasma membrane	19	23	12140	19747	0.0264069240219176	0.044724403008952
hsa-miR-155-3p	blood coagulation	303	460	12140	19747	0.0273940944540975	0.0462335418681435
hsa-miR-155-3p	muscle cell differentiation	26	33	12140	19747	0.0275995845448232	0.0464174830981118
hsa-miR-155-3p	regulation of growth	37	49	12140	19747	0.0278414947901438	0.0466611811639691
hsa-miR-155-3p	response to wounding	39	52	12140	19747	0.0286502392932231	0.0475198796553114
hsa-miR-155-3p	hemopoiesis	39	52	12140	19747	0.0286502392932231	0.0475198796553114
hsa-miR-155-3p	neurotransmitter secretion	39	52	12140	19747	0.0286502392932231	0.0475198796553114
hsa-miR-155-3p	b cell activation	21	26	12140	19747	0.0302428250297638	0.0499889994478227
hsa-miR-155-3p	motor axon guidance	16	19	12140	19747	0.0307487450887855	0.0501260544679836
hsa-miR-155-3p	gamma aminobutyric acid signaling pathway	16	19	12140	19747	0.0307487450887855	0.0501260544679836
hsa-miR-155-3p	interferon gamma mediated signaling pathway	49	67	12140	19747	0.0308468027495284	0.0501260544679836
hsa-miR-155-3p	positive regulation of synapse assembly	16	19	12140	19747	0.0307487450887855	0.0501260544679836
hsa-miR-155-3p	protein stabilization	47	64	12140	19747	0.0306082803818761	0.0501260544679836
hsa-miR-155-3p	sodium ion transport	51	70	12140	19747	0.0310070716743181	0.0502168399843333
hsa-miR-155-3p	humoral immune response	30	39	12140	19747	0.0313474725535086	0.0505977661014686
hsa-miR-155-3p	neuron neuron synaptic transmission	7	7	12140	19747	0.0331690811939619	0.0509379748433105
hsa-miR-155-3p	actomyosin structure organization	10	11	12140	19747	0.0373827549265876	0.0509379748433105
hsa-miR-155-3p	chromatin mediated maintenance of transcription	7	7	12140	19747	0.0331690811939619	0.0509379748433105
hsa-miR-155-3p	negative regulation of glucose import	7	7	12140	19747	0.0331690811939619	0.0509379748433105
hsa-miR-155-3p	protein adp ribosylation	18	22	12140	19747	0.036161561660817	0.0509379748433105
hsa-miR-155-3p	histone h4 k12 acetylation	7	7	12140	19747	0.0331690811939619	0.0509379748433105
hsa-miR-155-3p	cellular response to glucocorticoid stimulus	13	15	12140	19747	0.0349140170257073	0.0509379748433105
hsa-miR-155-3p	erythrocyte development	10	11	12140	19747	0.0373827549265876	0.0509379748433105
hsa-miR-155-3p	embryonic digestive tract development	13	15	12140	19747	0.0349140170257073	0.0509379748433105
hsa-miR-155-3p	regulation of osteoblast differentiation	10	11	12140	19747	0.0373827549265876	0.0509379748433105
hsa-miR-155-3p	regulation of translation	42	57	12140	19747	0.0367700347179838	0.0509379748433105
hsa-miR-155-3p	cell migration involved in sprouting angiogenesis	13	15	12140	19747	0.0349140170257073	0.0509379748433105
hsa-miR-155-3p	protein deubiquitination	25	32	12140	19747	0.0361112206090996	0.0509379748433105
hsa-miR-155-3p	germ cell development	25	32	12140	19747	0.0361112206090996	0.0509379748433105
hsa-miR-155-3p	regulation of potassium ion transport	7	7	12140	19747	0.0331690811939619	0.0509379748433105
hsa-miR-155-3p	alpha linolenic acid metabolic process	10	11	12140	19747	0.0373827549265876	0.0509379748433105
hsa-miR-155-3p	cellular response to oxidative stress	18	22	12140	19747	0.036161561660817	0.0509379748433105
hsa-miR-155-3p	unsaturated fatty acid metabolic process	10	11	12140	19747	0.0373827549265876	0.0509379748433105
hsa-miR-155-3p	erythrocyte maturation	10	11	12140	19747	0.0373827549265876	0.0509379748433105
hsa-miR-155-3p	negative regulation of peptidyl serine phosphorylation	10	11	12140	19747	0.0373827549265876	0.0509379748433105
hsa-miR-155-3p	interleukin 1 mediated signaling pathway	10	11	12140	19747	0.0373827549265876	0.0509379748433105
hsa-miR-155-3p	neurotransmitter catabolic process	7	7	12140	19747	0.0331690811939619	0.0509379748433105
hsa-miR-155-3p	peptidyl tyrosine phosphorylation	38	51	12140	19747	0.035695519939358	0.0509379748433105
hsa-miR-155-3p	positive regulation of peptidyl threonine phosphorylation	13	15	12140	19747	0.0349140170257073	0.0509379748433105
hsa-miR-155-3p	mitochondrion organization	25	32	12140	19747	0.0361112206090996	0.0509379748433105
hsa-miR-155-3p	positive regulation of protein tyrosine kinase activity	13	15	12140	19747	0.0349140170257073	0.0509379748433105
hsa-miR-155-3p	regulation of calcium ion transport	13	15	12140	19747	0.0349140170257073	0.0509379748433105
hsa-miR-155-3p	negative regulation of gene expression	42	57	12140	19747	0.0367700347179838	0.0509379748433105
hsa-miR-155-3p	neurotransmitter transport	13	15	12140	19747	0.0349140170257073	0.0509379748433105
hsa-miR-155-3p	establishment of epithelial cell polarity	7	7	12140	19747	0.0331690811939619	0.0509379748433105
hsa-miR-155-3p	maternal process involved in female pregnancy	13	15	12140	19747	0.0349140170257073	0.0509379748433105
hsa-miR-155-3p	phospholipid biosynthetic process	13	15	12140	19747	0.0349140170257073	0.0509379748433105
hsa-miR-155-3p	nucleocytoplasmic transport	18	22	12140	19747	0.036161561660817	0.0509379748433105
hsa-miR-155-3p	calcium ion homeostasis	13	15	12140	19747	0.0349140170257073	0.0509379748433105
hsa-miR-155-3p	regulation of signal transduction	13	15	12140	19747	0.0349140170257073	0.0509379748433105
hsa-miR-155-3p	synaptic transmission glutamatergic	18	22	12140	19747	0.036161561660817	0.0509379748433105
hsa-miR-155-3p	regulation of microtubule cytoskeleton organization	7	7	12140	19747	0.0331690811939619	0.0509379748433105
hsa-miR-155-3p	histone h3 k4 methylation	13	15	12140	19747	0.0349140170257073	0.0509379748433105
hsa-miR-155-3p	establishment of protein localization	13	15	12140	19747	0.0349140170257073	0.0509379748433105
hsa-miR-155-3p	positive regulation of protein export from nucleus	10	11	12140	19747	0.0373827549265876	0.0509379748433105
hsa-miR-155-3p	luteinization	7	7	12140	19747	0.0331690811939619	0.0509379748433105
hsa-miR-155-3p	gene silencing	7	7	12140	19747	0.0331690811939619	0.0509379748433105
hsa-miR-155-3p	regulation of respiratory gaseous exchange by neurological system process	10	11	12140	19747	0.0373827549265876	0.0509379748433105
hsa-miR-155-3p	positive regulation of embryonic development	7	7	12140	19747	0.0331690811939619	0.0509379748433105
hsa-miR-155-3p	negative regulation of actin filament polymerization	7	7	12140	19747	0.0331690811939619	0.0509379748433105
hsa-miR-155-3p	lateral line nerve glial cell development	10	11	12140	19747	0.0373827549265876	0.0509379748433105
hsa-miR-155-3p	cardiac myofibril assembly	10	11	12140	19747	0.0373827549265876	0.0509379748433105
hsa-miR-155-3p	retinal ganglion cell axon guidance	13	15	12140	19747	0.0349140170257073	0.0509379748433105
hsa-miR-155-3p	oligodendrocyte differentiation	13	15	12140	19747	0.0349140170257073	0.0509379748433105
hsa-miR-155-3p	autophagic vacuole assembly	18	22	12140	19747	0.036161561660817	0.0509379748433105
hsa-miR-155-3p	neurological system process	7	7	12140	19747	0.0331690811939619	0.0509379748433105
hsa-miR-155-3p	retina vasculature development in camera type eye	7	7	12140	19747	0.0331690811939619	0.0509379748433105
hsa-miR-155-3p	negative regulation of synaptic transmission	7	7	12140	19747	0.0331690811939619	0.0509379748433105
hsa-miR-155-3p	adipose tissue development	13	15	12140	19747	0.0349140170257073	0.0509379748433105
hsa-miR-155-3p	negative regulation of vascular permeability	10	11	12140	19747	0.0373827549265876	0.0509379748433105
hsa-miR-155-3p	cell communication	50	69	12140	19747	0.037518816812666	0.0509789573076056
hsa-miR-155-3p	blood vessel remodeling	27	35	12140	19747	0.0382996713651592	0.0516026384499765
hsa-miR-155-3p	er associated protein catabolic process	27	35	12140	19747	0.0382996713651592	0.0516026384499765
hsa-miR-155-3p	cerebral cortex development	27	35	12140	19747	0.0382996713651592	0.0516026384499765
hsa-miR-155-3p	protein heterooligomerization	29	38	12140	19747	0.0400842725822053	0.0538562433297227
hsa-miR-155-3p	leukocyte cell cell adhesion	20	25	12140	19747	0.0405575653689167	0.0540393045497201
hsa-miR-155-3p	endosome to lysosome transport	20	25	12140	19747	0.0405575653689167	0.0540393045497201
hsa-miR-155-3p	tissue development	20	25	12140	19747	0.0405575653689167	0.0540393045497201
hsa-miR-155-3p	fatty acid biosynthetic process	31	41	12140	19747	0.0415238604938411	0.0550219749243459
hsa-miR-155-3p	retina development in camera type eye	31	41	12140	19747	0.0415238604938411	0.0550219749243459
hsa-miR-155-3p	embryonic digestive tract morphogenesis	15	18	12140	19747	0.0429096066137507	0.0565466322772989
hsa-miR-155-3p	regulation of cell morphogenesis	15	18	12140	19747	0.0429096066137507	0.0565466322772989
hsa-miR-155-3p	muscle organ development	61	86	12140	19747	0.0432548200172534	0.0568458153778658
hsa-miR-155-3p	stress activated mapk cascade	41	56	12140	19747	0.0450622051120319	0.0574254415738739
hsa-miR-155-3p	positive regulation of epithelial cell proliferation involved in lung morphogenesis	6	6	12140	19747	0.0539633123331137	0.0574254415738739
hsa-miR-155-3p	fucosylation	6	6	12140	19747	0.0539633123331137	0.0574254415738739
hsa-miR-155-3p	cellular membrane fusion	19	24	12140	19747	0.0539840027235095	0.0574254415738739
hsa-miR-155-3p	positive regulation of gamma delta t cell differentiation	6	6	12140	19747	0.0539633123331137	0.0574254415738739
hsa-miR-155-3p	regulation of neuron apoptotic process	12	14	12140	19747	0.0500693575960225	0.0574254415738739
hsa-miR-155-3p	negative regulation of potassium ion transport	9	10	12140	19747	0.0559927902248375	0.0574254415738739
hsa-miR-155-3p	positive regulation of glucose metabolic process	6	6	12140	19747	0.0539633123331137	0.0574254415738739
hsa-miR-155-3p	negative regulation of smooth muscle cell differentiation	6	6	12140	19747	0.0539633123331137	0.0574254415738739
hsa-miR-155-3p	nls bearing substrate import into nucleus	12	14	12140	19747	0.0500693575960225	0.0574254415738739
hsa-miR-155-3p	righting reflex	6	6	12140	19747	0.0539633123331137	0.0574254415738739
hsa-miR-155-3p	regulation of protein homodimerization activity	6	6	12140	19747	0.0539633123331137	0.0574254415738739
hsa-miR-155-3p	receptor clustering	12	14	12140	19747	0.0500693575960225	0.0574254415738739
hsa-miR-155-3p	double strand break repair	41	56	12140	19747	0.0450622051120319	0.0574254415738739
hsa-miR-155-3p	histone h3 k9 demethylation	6	6	12140	19747	0.0539633123331137	0.0574254415738739
hsa-miR-155-3p	positive regulation of synaptic transmission gabaergic	9	10	12140	19747	0.0559927902248375	0.0574254415738739
hsa-miR-155-3p	regulated secretory pathway	6	6	12140	19747	0.0539633123331137	0.0574254415738739
hsa-miR-155-3p	myd88 dependent toll like receptor signaling pathway	54	76	12140	19747	0.0528071170972354	0.0574254415738739
hsa-miR-155-3p	negative regulation of epithelial cell migration	6	6	12140	19747	0.0539633123331137	0.0574254415738739
hsa-miR-155-3p	chloride transport	19	24	12140	19747	0.0539840027235095	0.0574254415738739
hsa-miR-155-3p	behavior	24	31	12140	19747	0.0469315527762242	0.0574254415738739
hsa-miR-155-3p	positive regulation of protein kinase activity	30	40	12140	19747	0.0522864010127853	0.0574254415738739
hsa-miR-155-3p	cellular response to epidermal growth factor stimulus	9	10	12140	19747	0.0559927902248375	0.0574254415738739
hsa-miR-155-3p	ventricular cardiac muscle cell differentiation	6	6	12140	19747	0.0539633123331137	0.0574254415738739
hsa-miR-155-3p	energy reserve metabolic process	74	106	12140	19747	0.0460528981791778	0.0574254415738739
hsa-miR-155-3p	sprouting angiogenesis	12	14	12140	19747	0.0500693575960225	0.0574254415738739
hsa-miR-155-3p	peyer s patch development	6	6	12140	19747	0.0539633123331137	0.0574254415738739
hsa-miR-155-3p	negative regulation of neuron projection development	19	24	12140	19747	0.0539840027235095	0.0574254415738739
hsa-miR-155-3p	fibroblast migration	6	6	12140	19747	0.0539633123331137	0.0574254415738739
hsa-miR-155-3p	glycoprotein metabolic process	9	10	12140	19747	0.0559927902248375	0.0574254415738739
hsa-miR-155-3p	regulation of fatty acid biosynthetic process	6	6	12140	19747	0.0539633123331137	0.0574254415738739
hsa-miR-155-3p	negative regulation of translation involved in gene silencing by mirna	6	6	12140	19747	0.0539633123331137	0.0574254415738739
hsa-miR-155-3p	apical protein localization	9	10	12140	19747	0.0559927902248375	0.0574254415738739
hsa-miR-155-3p	3 utr mediated mrna stabilization	9	10	12140	19747	0.0559927902248375	0.0574254415738739
hsa-miR-155-3p	negative regulation of cellular component movement	6	6	12140	19747	0.0539633123331137	0.0574254415738739
hsa-miR-155-3p	g2 m transition dna damage checkpoint	19	24	12140	19747	0.0539840027235095	0.0574254415738739
hsa-miR-155-3p	prostate epithelial cord arborization involved in prostate glandular acinus morphogenesis	6	6	12140	19747	0.0539633123331137	0.0574254415738739
hsa-miR-155-3p	enucleate erythrocyte differentiation	6	6	12140	19747	0.0539633123331137	0.0574254415738739
hsa-miR-155-3p	generation of neurons	9	10	12140	19747	0.0559927902248375	0.0574254415738739
hsa-miR-155-3p	central nervous system development	75	108	12140	19747	0.0524742854403258	0.0574254415738739
hsa-miR-155-3p	cellular response to vascular endothelial growth factor stimulus	12	14	12140	19747	0.0500693575960225	0.0574254415738739
hsa-miR-155-3p	negative regulation of b cell apoptotic process	6	6	12140	19747	0.0539633123331137	0.0574254415738739
hsa-miR-155-3p	protein import into peroxisome membrane	6	6	12140	19747	0.0539633123331137	0.0574254415738739
hsa-miR-155-3p	protein k48 linked ubiquitination	28	37	12140	19747	0.0509339174780934	0.0574254415738739
hsa-miR-155-3p	response to dna damage stimulus	95	139	12140	19747	0.0554641207993303	0.0574254415738739
hsa-miR-155-3p	glial cell differentiation	12	14	12140	19747	0.0500693575960225	0.0574254415738739
hsa-miR-155-3p	cytokine production	17	21	12140	19747	0.0491473366103541	0.0574254415738739
hsa-miR-155-3p	androgen receptor signaling pathway	32	43	12140	19747	0.0533008156264433	0.0574254415738739
hsa-miR-155-3p	regulation of filopodium assembly	6	6	12140	19747	0.0539633123331137	0.0574254415738739
hsa-miR-155-3p	protein k63 linked ubiquitination	19	24	12140	19747	0.0539840027235095	0.0574254415738739
hsa-miR-155-3p	cellular response to cholesterol	9	10	12140	19747	0.0559927902248375	0.0574254415738739
hsa-miR-155-3p	response to estradiol stimulus	56	79	12140	19747	0.0522403154835752	0.0574254415738739
hsa-miR-155-3p	hemopoietic stem cell differentiation	6	6	12140	19747	0.0539633123331137	0.0574254415738739
hsa-miR-155-3p	negative regulation of osteoblast differentiation	26	34	12140	19747	0.0491763164378775	0.0574254415738739
hsa-miR-155-3p	calcium ion import	12	14	12140	19747	0.0500693575960225	0.0574254415738739
hsa-miR-155-3p	hippo signaling cascade	19	24	12140	19747	0.0539840027235095	0.0574254415738739
hsa-miR-155-3p	smoothened signaling pathway	32	43	12140	19747	0.0533008156264433	0.0574254415738739
hsa-miR-155-3p	positive regulation of cell matrix adhesion	12	14	12140	19747	0.0500693575960225	0.0574254415738739
hsa-miR-155-3p	phosphatidylinositol metabolic process	9	10	12140	19747	0.0559927902248375	0.0574254415738739
hsa-miR-155-3p	positive regulation of protein phosphorylation	54	76	12140	19747	0.0528071170972354	0.0574254415738739
hsa-miR-155-3p	neurogenesis	22	28	12140	19747	0.0440992682225237	0.0574254415738739
hsa-miR-155-3p	integrin mediated signaling pathway	47	65	12140	19747	0.0453105794940416	0.0574254415738739
hsa-miR-155-3p	schwann cell differentiation	6	6	12140	19747	0.0539633123331137	0.0574254415738739
hsa-miR-155-3p	synaptic vesicle maturation	6	6	12140	19747	0.0539633123331137	0.0574254415738739
hsa-miR-155-3p	methylation dependent chromatin silencing	6	6	12140	19747	0.0539633123331137	0.0574254415738739
hsa-miR-155-3p	regulation of actin cytoskeleton organization	22	28	12140	19747	0.0440992682225237	0.0574254415738739
hsa-miR-155-3p	positive regulation of stress activated mapk cascade	9	10	12140	19747	0.0559927902248375	0.0574254415738739
hsa-miR-155-3p	positive regulation of transcription initiation from rna polymerase ii promoter	6	6	12140	19747	0.0539633123331137	0.0574254415738739
hsa-miR-155-3p	positive regulation of interleukin 2 production	9	10	12140	19747	0.0559927902248375	0.0574254415738739
hsa-miR-155-3p	regulation of ossification	6	6	12140	19747	0.0539633123331137	0.0574254415738739
hsa-miR-155-3p	positive regulation by host of viral transcription	9	10	12140	19747	0.0559927902248375	0.0574254415738739
hsa-miR-155-3p	regulation of dna repair	6	6	12140	19747	0.0539633123331137	0.0574254415738739
hsa-miR-155-3p	positive regulation of activin receptor signaling pathway	6	6	12140	19747	0.0539633123331137	0.0574254415738739
hsa-miR-155-3p	positive regulation of ras protein signal transduction	12	14	12140	19747	0.0500693575960225	0.0574254415738739
hsa-miR-155-3p	ameboidal cell migration	6	6	12140	19747	0.0539633123331137	0.0574254415738739
hsa-miR-155-3p	mapk cascade	46	64	12140	19747	0.0545362904219583	0.0574254415738739
hsa-miR-155-3p	dna damage checkpoint	22	28	12140	19747	0.0440992682225237	0.0574254415738739
hsa-miR-155-3p	inositol phosphate dephosphorylation	9	10	12140	19747	0.0559927902248375	0.0574254415738739
hsa-miR-155-3p	central nervous system neuron development	12	14	12140	19747	0.0500693575960225	0.0574254415738739
hsa-miR-155-3p	g protein coupled receptor signaling pathway coupled to cyclic nucleotide second messenger	30	40	12140	19747	0.0522864010127853	0.0574254415738739
hsa-miR-155-3p	hormone biosynthetic process	9	10	12140	19747	0.0559927902248375	0.0574254415738739
hsa-miR-155-3p	cellular response to cytokine stimulus	9	10	12140	19747	0.0559927902248375	0.0574254415738739
hsa-miR-155-3p	ionotropic glutamate receptor signaling pathway	9	10	12140	19747	0.0559927902248375	0.0574254415738739
hsa-miR-155-3p	limb morphogenesis	9	10	12140	19747	0.0559927902248375	0.0574254415738739
hsa-miR-155-3p	regulation of cell shape	70	100	12140	19747	0.0475203974733816	0.0574254415738739
hsa-miR-155-3p	negative regulation of camp mediated signaling	6	6	12140	19747	0.0539633123331137	0.0574254415738739
hsa-miR-155-3p	tight junction assembly	24	31	12140	19747	0.0469315527762242	0.0574254415738739
hsa-miR-155-3p	ion transmembrane transport	42	58	12140	19747	0.0549221337119608	0.0574254415738739
hsa-miR-155-3p	startle response	6	6	12140	19747	0.0539633123331137	0.0574254415738739
hsa-miR-155-3p	proteoglycan biosynthetic process	9	10	12140	19747	0.0559927902248375	0.0574254415738739
hsa-miR-155-3p	positive regulation of phosphatidylinositol 3 kinase activity	19	24	12140	19747	0.0539840027235095	0.0574254415738739
hsa-miR-155-3p	smooth muscle tissue development	12	14	12140	19747	0.0500693575960225	0.0574254415738739
hsa-miR-155-3p	spinal cord motor neuron differentiation	9	10	12140	19747	0.0559927902248375	0.0574254415738739
hsa-miR-155-3p	negative regulation of fibroblast proliferation	17	21	12140	19747	0.0491473366103541	0.0574254415738739
hsa-miR-155-3p	antigen processing and presentation of exogenous peptide antigen via mhc class i tap independent	9	10	12140	19747	0.0559927902248375	0.0574254415738739
hsa-miR-155-3p	angiogenesis involved in wound healing	6	6	12140	19747	0.0539633123331137	0.0574254415738739
hsa-miR-155-3p	cellular response to steroid hormone stimulus	6	6	12140	19747	0.0539633123331137	0.0574254415738739
hsa-miR-155-3p	regulation of alpha amino 3 hydroxy 5 methyl 4 isoxazole propionate selective glutamate receptor activity	12	14	12140	19747	0.0500693575960225	0.0574254415738739
hsa-miR-155-3p	positive regulation of phospholipase c activity	6	6	12140	19747	0.0539633123331137	0.0574254415738739
hsa-miR-155-3p	ketone body biosynthetic process	6	6	12140	19747	0.0539633123331137	0.0574254415738739
hsa-miR-155-3p	monoamine transport	6	6	12140	19747	0.0539633123331137	0.0574254415738739
hsa-miR-155-3p	endocytic recycling	9	10	12140	19747	0.0559927902248375	0.0574254415738739
hsa-miR-155-3p	golgi organization	24	31	12140	19747	0.0469315527762242	0.0574254415738739
hsa-miR-155-3p	anterior posterior pattern specification	65	93	12140	19747	0.0571530409025533	0.0584906652641024
hsa-miR-155-3p	vascular endothelial growth factor receptor signaling pathway	21	27	12140	19747	0.0577125356231573	0.0586886461622382
hsa-miR-155-3p	retrograde transport endosome to golgi	21	27	12140	19747	0.0577125356231573	0.0586886461622382
hsa-miR-155-3p	protein catabolic process	21	27	12140	19747	0.0577125356231573	0.0586886461622382
hsa-miR-155-3p	cortical actin cytoskeleton organization	14	17	12140	19747	0.0593977063598912	0.0595214515814743
hsa-miR-155-3p	positive regulation of axon extension	14	17	12140	19747	0.0593977063598912	0.0595214515814743
hsa-miR-155-3p	zinc ion transport	14	17	12140	19747	0.0593977063598912	0.0595214515814743
hsa-miR-155-3p	digestive tract morphogenesis	14	17	12140	19747	0.0593977063598912	0.0595214515814743
hsa-miR-155-3p	positive regulation of ras gtpase activity	14	17	12140	19747	0.0593977063598912	0.0595214515814743
hsa-miR-155-3p	glutamate secretion	14	17	12140	19747	0.0593977063598912	0.0595214515814743
hsa-miR-155-3p	cellular amino acid biosynthetic process	14	17	12140	19747	0.0593977063598912	0.0595214515814743
hsa-miR-155-3p	toll like receptor 4 signaling pathway	59	84	12140	19747	0.0598989036343474	0.0598989036343474

## Sheet: hsa-miR-29b-1star
Functional GO annotation study for biological process (BP) conducted on the list of putative targets obtained for miRNAs deregulated in DC after Mtb infection, namely miR-155-5p, miR-155-3p, miR-29b-1-5p, miR-150-5p, miR-146a-5p, miR-212-5p and miR483-5p.
GENE ONTHOLOGY miR-29b-1*
* Cells with green background depict the significant GOBPs after pvalue adjustment (multiple testing method or FDR correction).
GOBP-Fg', 'GOBP-Bg', 'GenomeFG' and 'GenomeBG' stand for 'number of genes predicted as putative targets in a given GOBP', 'number of genes in a given GOBP','total number of target genes within genome' and 'total number of genes within genome'
	GOBP name	GOBP-Fg	GOBP-Bg	GenomeFG	GenomeBG	Fisher	BH
hsa-miR-29b-1-5p	positive regulation of transcription dna dependent	460	481	17431	19747	990110	9.72282e+07
hsa-miR-29b-1-5p	regulation of transcription dna dependent	1135	1221	17431	19747	1.53518e+06	9.72282e+07
hsa-miR-29b-1-5p	axon guidance	303	312	17431	19747	1.16797e+06	9.72282e+07
hsa-miR-29b-1-5p	negative regulation of cell proliferation	332	344	17431	19747	3.65606e+06	1.73663e+08
hsa-miR-29b-1-5p	transcription dna dependent	1624	1765	17431	19747	532715	2.02432e+08
hsa-miR-29b-1-5p	cell adhesion	411	430	17431	19747	7.84291e+06	2.48359e+08
hsa-miR-29b-1-5p	small gtpase mediated signal transduction	304	315	17431	19747	1.4262e+07	3.8711e+08
hsa-miR-29b-1-5p	positive regulation of apoptotic process	182	186	17431	19747	1.38139e+08	3.2808e+09
hsa-miR-29b-1-5p	protein ubiquitination	242	251	17431	19747	3.76823e+07	7.95514e+09
hsa-miR-29b-1-5p	protein transport	351	370	17431	19747	9.04278e+08	0.000156193466553625
hsa-miR-29b-1-5p	positive regulation of transcription from rna polymerase ii promoter	594	636	17431	19747	8.30613e+08	0.000156193466553625
hsa-miR-29b-1-5p	nerve growth factor receptor signaling pathway	210	218	17431	19747	2.12148e+09	0.000335901455926157
hsa-miR-29b-1-5p	transmembrane transport	424	451	17431	19747	2.36544e+08	0.000345718475054673
hsa-miR-29b-1-5p	protein phosphorylation	322	340	17431	19747	3.4192e+09	0.000464034690744396
hsa-miR-29b-1-5p	transcription from rna polymerase ii promoter	281	296	17431	19747	6.00028e+09	0.000760035127736582
hsa-miR-29b-1-5p	protein dephosphorylation	97	98	17431	19747	6.69215e+09	0.000794692909576888
hsa-miR-29b-1-5p	cell cycle arrest	126	129	17431	19747	9.72728e+09	0.00108716678751963
hsa-miR-29b-1-5p	positive regulation of i kappab kinase nf kappab cascade	139	143	17431	19747	0.000112029714409244	0.0011825358743198
hsa-miR-29b-1-5p	negative regulation of canonical wnt receptor signaling pathway	72	72	17431	19747	0.000123491332955362	0.00123491332955362
hsa-miR-29b-1-5p	signal transduction	906	987	17431	19747	0.000143011048978222	0.00135860496529311
hsa-miR-29b-1-5p	vesicle mediated transport	120	123	17431	19747	0.00018041972860707	0.00163236897311158
hsa-miR-29b-1-5p	negative regulation of transcription from rna polymerase ii promoter	426	457	17431	19747	0.000265423242240008	0.00229229163752734
hsa-miR-29b-1-5p	regulation of small gtpase mediated signal transduction	142	147	17431	19747	0.000307038821933737	0.00243072400697542
hsa-miR-29b-1-5p	integrin mediated signaling pathway	65	65	17431	19747	0.000296677291996239	0.00243072400697542
hsa-miR-29b-1-5p	blood coagulation	428	460	17431	19747	0.000416221459765749	0.00296628975627337
hsa-miR-29b-1-5p	virus host interaction	298	317	17431	19747	0.000393523631349082	0.00296628975627337
hsa-miR-29b-1-5p	cell cell adhesion	81	82	17431	19747	0.000421525386417795	0.00296628975627337
hsa-miR-29b-1-5p	actin cytoskeleton organization	122	126	17431	19747	0.000585101322834808	0.00397033040495048
hsa-miR-29b-1-5p	phosphatidylinositol biosynthetic process	59	59	17431	19747	0.00062869369885511	0.0039817267594157
hsa-miR-29b-1-5p	regulation of rho protein signal transduction	59	59	17431	19747	0.00062869369885511	0.0039817267594157
hsa-miR-29b-1-5p	wnt receptor signaling pathway	133	138	17431	19747	0.000703318047852699	0.00431065900296815
hsa-miR-29b-1-5p	intracellular protein transport	157	164	17431	19747	0.000741717763298976	0.00440394921958767
hsa-miR-29b-1-5p	cell matrix adhesion	75	76	17431	19747	0.000833686180128026	0.00465883453600955
hsa-miR-29b-1-5p	glycosaminoglycan metabolic process	105	108	17431	19747	0.000820380407573329	0.00465883453600955
hsa-miR-29b-1-5p	cell junction assembly	74	75	17431	19747	0.000933567704906386	0.00506793896949181
hsa-miR-29b-1-5p	cell division	273	291	17431	19747	0.00103087589999531	0.00544073391664193
hsa-miR-29b-1-5p	nervous system development	272	290	17431	19747	0.001099925854376	0.00564826790084974
hsa-miR-29b-1-5p	endocytosis	112	116	17431	19747	0.00150157013736096	0.00731534169483546
hsa-miR-29b-1-5p	protein homooligomerization	137	143	17431	19747	0.00146751481394379	0.00731534169483546
hsa-miR-29b-1-5p	insulin receptor signaling pathway	136	142	17431	19747	0.00159838356847333	0.00759232195024832
hsa-miR-29b-1-5p	induction of apoptosis	179	189	17431	19747	0.00196774091444161	0.00900414670039425
hsa-miR-29b-1-5p	intracellular signal transduction	232	247	17431	19747	0.00199039032324504	0.00900414670039425
hsa-miR-29b-1-5p	cellular component disassembly involved in apoptotic process	49	49	17431	19747	0.00219682378871014	0.00948628454215742
hsa-miR-29b-1-5p	regulation of growth	49	49	17431	19747	0.00219682378871014	0.00948628454215742
hsa-miR-29b-1-5p	protein ubiquitination involved in ubiquitin dependent protein catabolic process	48	48	17431	19747	0.00248951457250193	0.0105112837505637
hsa-miR-29b-1-5p	cell migration	103	107	17431	19747	0.00342899353858009	0.0138618887729833
hsa-miR-29b-1-5p	leukocyte migration	103	107	17431	19747	0.00342899353858009	0.0138618887729833
hsa-miR-29b-1-5p	response to oxidative stress	90	93	17431	19747	0.0035420773624491	0.0138906336768649
hsa-miR-29b-1-5p	cilium assembly	62	63	17431	19747	0.00358232131666516	0.0138906336768649
hsa-miR-29b-1-5p	negative regulation of transcription dna dependent	396	429	17431	19747	0.00375817465118531	0.0142810636745042
hsa-miR-29b-1-5p	ion transport	125	131	17431	19747	0.00401542670495131	0.0143949259234104
hsa-miR-29b-1-5p	heart development	125	131	17431	19747	0.00401542670495131	0.0143949259234104
hsa-miR-29b-1-5p	regulation of cell proliferation	89	92	17431	19747	0.00389634324822778	0.0143949259234104
hsa-miR-29b-1-5p	epidermal growth factor receptor signaling pathway	124	130	17431	19747	0.00435840945154487	0.0153351443665468
hsa-miR-29b-1-5p	positive regulation of neuron projection development	43	43	17431	19747	0.00465230170852491	0.0160715877203588
hsa-miR-29b-1-5p	transmembrane receptor protein tyrosine kinase signaling pathway	59	60	17431	19747	0.00499212430563882	0.0169375646084174
hsa-miR-29b-1-5p	phospholipid metabolic process	207	221	17431	19747	0.00521007637531586	0.0173669212510529
hsa-miR-29b-1-5p	positive regulation of mapk cascade	58	59	17431	19747	0.0055735634269595	0.017940016132158
hsa-miR-29b-1-5p	transport	275	296	17431	19747	0.00556302934968739	0.017940016132158
hsa-miR-29b-1-5p	canonical wnt receptor signaling pathway	72	74	17431	19747	0.00566526825226042	0.017940016132158
hsa-miR-29b-1-5p	skin development	41	41	17431	19747	0.00597404651493646	0.0186076858661955
hsa-miR-29b-1-5p	negative regulation of gene expression	56	57	17431	19747	0.00694259511607243	0.0212756947105446
hsa-miR-29b-1-5p	cell cycle	222	238	17431	19747	0.00710765517464328	0.0214357854473369
hsa-miR-29b-1-5p	chromatin modification	93	97	17431	19747	0.00833680956162807	0.0247499033860833
hsa-miR-29b-1-5p	cytokinesis	54	55	17431	19747	0.00863936050938862	0.025253515335136
hsa-miR-29b-1-5p	cell proliferation	303	328	17431	19747	0.00943369938265508	0.0271576194349161
hsa-miR-29b-1-5p	regulation of g protein coupled receptor protein signaling pathway	36	36	17431	19747	0.0111614100615305	0.0304177345259414
hsa-miR-29b-1-5p	post translational protein modification	175	187	17431	19747	0.0110848067382946	0.0304177345259414
hsa-miR-29b-1-5p	protein autophosphorylation	144	153	17431	19747	0.0113575608577582	0.0304177345259414
hsa-miR-29b-1-5p	platelet activation	193	207	17431	19747	0.0124374227976629	0.0304177345259414
hsa-miR-29b-1-5p	proteasomal ubiquitin dependent protein catabolic process	51	52	17431	19747	0.0119689625960102	0.0304177345259414
hsa-miR-29b-1-5p	in utero embryonic development	154	164	17431	19747	0.0116124304042427	0.0304177345259414
hsa-miR-29b-1-5p	adherens junction organization	35	35	17431	19747	0.0126473738292072	0.0304177345259414
hsa-miR-29b-1-5p	intracellular protein kinase cascade	89	93	17431	19747	0.0117787592068035	0.0304177345259414
hsa-miR-29b-1-5p	cell cell signaling	222	239	17431	19747	0.0125356708700101	0.0304177345259414
hsa-miR-29b-1-5p	cellular lipid metabolic process	134	142	17431	19747	0.0109726558591573	0.0304177345259414
hsa-miR-29b-1-5p	positive regulation of protein binding	35	35	17431	19747	0.0126473738292072	0.0304177345259414
hsa-miR-29b-1-5p	regulation of membrane potential	35	35	17431	19747	0.0126473738292072	0.0304177345259414
hsa-miR-29b-1-5p	carbohydrate metabolic process	289	313	17431	19747	0.0119456091432656	0.0304177345259414
hsa-miR-29b-1-5p	keratinocyte differentiation	50	51	17431	19747	0.0133352889376087	0.0316713112268207
hsa-miR-29b-1-5p	neuron differentiation	75	78	17431	19747	0.0142948956931368	0.0327736911201568
hsa-miR-29b-1-5p	positive regulation of angiogenesis	75	78	17431	19747	0.0142948956931368	0.0327736911201568
hsa-miR-29b-1-5p	transforming growth factor beta receptor signaling pathway	109	115	17431	19747	0.0143169282261738	0.0327736911201568
hsa-miR-29b-1-5p	er to golgi vesicle mediated transport	49	50	17431	19747	0.0148531518848611	0.033596414977662
hsa-miR-29b-1-5p	neuron migration	86	90	17431	19747	0.0152026844242495	0.0339824710659695
hsa-miR-29b-1-5p	small molecule metabolic process	1145	1270	17431	19747	0.0156978136973288	0.034681216308052
hsa-miR-29b-1-5p	osteoblast differentiation	48	49	17431	19747	0.0165386721945078	0.036118939275362
hsa-miR-29b-1-5p	cellular protein modification process	96	101	17431	19747	0.0168151186564418	0.0363053698264084
hsa-miR-29b-1-5p	protein processing	32	32	17431	19747	0.0184003732620707	0.0370249808517247
hsa-miR-29b-1-5p	positive regulation of jnk cascade	47	48	17431	19747	0.0184095764682621	0.0370249808517247
hsa-miR-29b-1-5p	cell cell junction organization	60	62	17431	19747	0.0185143347222238	0.0370249808517247
hsa-miR-29b-1-5p	regulation of insulin secretion	72	75	17431	19747	0.0187073587461346	0.0370249808517247
hsa-miR-29b-1-5p	lung alveolus development	32	32	17431	19747	0.0184003732620707	0.0370249808517247
hsa-miR-29b-1-5p	positive regulation of interleukin 6 production	32	32	17431	19747	0.0184003732620707	0.0370249808517247
hsa-miR-29b-1-5p	response to organic nitrogen	32	32	17431	19747	0.0184003732620707	0.0370249808517247
hsa-miR-29b-1-5p	kidney development	72	75	17431	19747	0.0187073587461346	0.0370249808517247
hsa-miR-29b-1-5p	notch signaling pathway	105	111	17431	19747	0.0193878151133648	0.0379761326962815
hsa-miR-29b-1-5p	palate development	59	61	17431	19747	0.0203850361581876	0.0395220088781189
hsa-miR-29b-1-5p	hair follicle development	31	31	17431	19747	0.0208495263928153	0.039614100146349
hsa-miR-29b-1-5p	respiratory gaseous exchange	31	31	17431	19747	0.0208495263928153	0.039614100146349
hsa-miR-29b-1-5p	skeletal system development	114	121	17431	19747	0.0216815434655046	0.0406187266516361
hsa-miR-29b-1-5p	apoptotic process	617	680	17431	19747	0.0218058427287731	0.0406187266516361
hsa-miR-29b-1-5p	ras protein signal transduction	70	73	17431	19747	0.0223343288833345	0.0411992474546948
hsa-miR-29b-1-5p	cellular response to amino acid stimulus	30	30	17431	19747	0.0236245107687569	0.0419500658510637
hsa-miR-29b-1-5p	positive regulation of proteasomal ubiquitin dependent protein catabolic process	30	30	17431	19747	0.0236245107687569	0.0419500658510637
hsa-miR-29b-1-5p	positive regulation of cell proliferation	338	369	17431	19747	0.0234748967506371	0.0419500658510637
hsa-miR-29b-1-5p	camera type eye development	30	30	17431	19747	0.0236245107687569	0.0419500658510637
hsa-miR-29b-1-5p	embryo development	102	108	17431	19747	0.024234165182636	0.0426341794879707
hsa-miR-29b-1-5p	response to hypoxia	152	163	17431	19747	0.0251126878580773	0.0437673485347099
hsa-miR-29b-1-5p	peptidyl tyrosine dephosphorylation	44	45	17431	19747	0.0253389912569373	0.0437673485347099
hsa-miR-29b-1-5p	cell fate commitment	29	29	17431	19747	0.0267686532202246	0.0446587078835384
hsa-miR-29b-1-5p	fibroblast growth factor receptor signaling pathway	111	118	17431	19747	0.026795224730123	0.0446587078835384
hsa-miR-29b-1-5p	cellular response to transforming growth factor beta stimulus	29	29	17431	19747	0.0267686532202246	0.0446587078835384
hsa-miR-29b-1-5p	positive regulation of nitric oxide biosynthetic process	29	29	17431	19747	0.0267686532202246	0.0446587078835384
hsa-miR-29b-1-5p	negative regulation of neuron apoptotic process	79	83	17431	19747	0.0271718642514253	0.0448926452849635
hsa-miR-29b-1-5p	negative regulation of neuron differentiation	43	44	17431	19747	0.0281659752036822	0.0449708847789884
hsa-miR-29b-1-5p	termination of rna polymerase ii transcription	43	44	17431	19747	0.0281659752036822	0.0449708847789884
hsa-miR-29b-1-5p	positive regulation of protein ubiquitination	43	44	17431	19747	0.0281659752036822	0.0449708847789884
hsa-miR-29b-1-5p	regulation of transcription from rna polymerase ii promoter	198	214	17431	19747	0.0277933220029089	0.0449708847789884
hsa-miR-29b-1-5p	gtp catabolic process	110	117	17431	19747	0.0287309681391988	0.0454906995537314
hsa-miR-29b-1-5p	positive regulation of erk1 and erk2 cascade	78	82	17431	19747	0.0294689783093497	0.0461373856704952
hsa-miR-29b-1-5p	angiogenesis	178	192	17431	19747	0.0296250581673706	0.0461373856704952
hsa-miR-29b-1-5p	regulation of defense response to virus by virus	28	28	17431	19747	0.0303310390650813	0.0464749792126245
hsa-miR-29b-1-5p	regulation of actin cytoskeleton organization	28	28	17431	19747	0.0303310390650813	0.0464749792126245
hsa-miR-29b-1-5p	anterior posterior pattern specification	88	93	17431	19747	0.0313237692944366	0.0476121293275436
hsa-miR-29b-1-5p	retrograde transport endosome to golgi	27	27	17431	19747	0.0343672770836246	0.0500440396650028
hsa-miR-29b-1-5p	filopodium assembly	27	27	17431	19747	0.0343672770836246	0.0500440396650028
hsa-miR-29b-1-5p	lung development	65	68	17431	19747	0.0345040484006072	0.0500440396650028
hsa-miR-29b-1-5p	keratan sulfate biosynthetic process	27	27	17431	19747	0.0343672770836246	0.0500440396650028
hsa-miR-29b-1-5p	cellular response to hypoxia	65	68	17431	19747	0.0345040484006072	0.0500440396650028
hsa-miR-29b-1-5p	phosphorylation	27	27	17431	19747	0.0343672770836246	0.0500440396650028
hsa-miR-29b-1-5p	homophilic cell adhesion	127	136	17431	19747	0.0351133509463806	0.0505419445440326
hsa-miR-29b-1-5p	exocytosis	53	55	17431	19747	0.0359831205430863	0.0514044579186948
hsa-miR-29b-1-5p	t cell activation	40	41	17431	19747	0.0385927320920917	0.052840776470817
hsa-miR-29b-1-5p	multicellular organismal development	404	444	17431	19747	0.038562855156159	0.052840776470817
hsa-miR-29b-1-5p	heterophilic cell cell adhesion	26	26	17431	19747	0.0389403660652778	0.052840776470817
hsa-miR-29b-1-5p	positive regulation of protein kinase b signaling cascade	52	54	17431	19747	0.0394915276781896	0.052840776470817
hsa-miR-29b-1-5p	positive regulation of gtpase activity	52	54	17431	19747	0.0394915276781896	0.052840776470817
hsa-miR-29b-1-5p	reactive oxygen species metabolic process	26	26	17431	19747	0.0389403660652778	0.052840776470817
hsa-miR-29b-1-5p	skeletal system morphogenesis	26	26	17431	19747	0.0389403660652778	0.052840776470817
hsa-miR-29b-1-5p	neural tube closure	52	54	17431	19747	0.0394915276781896	0.052840776470817
hsa-miR-29b-1-5p	cell projection organization	26	26	17431	19747	0.0389403660652778	0.052840776470817
hsa-miR-29b-1-5p	regulation of cell growth	63	66	17431	19747	0.0409189167383837	0.0543677914705797
hsa-miR-29b-1-5p	negative regulation of epithelial cell proliferation	39	40	17431	19747	0.0428286161044279	0.0557358702728856
hsa-miR-29b-1-5p	excretion	39	40	17431	19747	0.0428286161044279	0.0557358702728856
hsa-miR-29b-1-5p	positive regulation of catalytic activity	39	40	17431	19747	0.0428286161044279	0.0557358702728856
hsa-miR-29b-1-5p	ephrin receptor signaling pathway	25	25	17431	19747	0.0441216764069522	0.0566426926846008
hsa-miR-29b-1-5p	endosome to lysosome transport	25	25	17431	19747	0.0441216764069522	0.0566426926846008
hsa-miR-29b-1-5p	cellular membrane fusion	24	24	17431	19747	0.0499920620310403	0.0568640777260394
hsa-miR-29b-1-5p	negative regulation of wnt receptor signaling pathway	37	38	17431	19747	0.0526740930514891	0.0568640777260394
hsa-miR-29b-1-5p	synaptic transmission	348	382	17431	19747	0.0451753730118466	0.0568640777260394
hsa-miR-29b-1-5p	positive regulation of osteoblast differentiation	49	51	17431	19747	0.0520407940925443	0.0568640777260394
hsa-miR-29b-1-5p	cellular protein localization	37	38	17431	19747	0.0526740930514891	0.0568640777260394
hsa-miR-29b-1-5p	release of sequestered calcium ion into cytosol	24	24	17431	19747	0.0499920620310403	0.0568640777260394
hsa-miR-29b-1-5p	organ morphogenesis	81	86	17431	19747	0.0526740391308398	0.0568640777260394
hsa-miR-29b-1-5p	negative regulation of neuron projection development	24	24	17431	19747	0.0499920620310403	0.0568640777260394
hsa-miR-29b-1-5p	muscle organ development	81	86	17431	19747	0.0526740391308398	0.0568640777260394
hsa-miR-29b-1-5p	calcium ion transport	72	76	17431	19747	0.0474598578365273	0.0568640777260394
hsa-miR-29b-1-5p	photoreceptor cell maintenance	24	24	17431	19747	0.0499920620310403	0.0568640777260394
hsa-miR-29b-1-5p	mapk cascade	61	64	17431	19747	0.0484231859403189	0.0568640777260394
hsa-miR-29b-1-5p	b cell differentiation	38	39	17431	19747	0.0475080648525065	0.0568640777260394
hsa-miR-29b-1-5p	hemopoiesis	50	52	17431	19747	0.0474934474775706	0.0568640777260394
hsa-miR-29b-1-5p	forebrain development	49	51	17431	19747	0.0520407940925443	0.0568640777260394
hsa-miR-29b-1-5p	transcription initiation from rna polymerase ii promoter	170	184	17431	19747	0.0456721280336034	0.0568640777260394
hsa-miR-29b-1-5p	cellular response to mechanical stimulus	50	52	17431	19747	0.0474934474775706	0.0568640777260394
hsa-miR-29b-1-5p	chromosome segregation	61	64	17431	19747	0.0484231859403189	0.0568640777260394
hsa-miR-29b-1-5p	regulation of mitotic cell cycle	24	24	17431	19747	0.0499920620310403	0.0568640777260394
hsa-miR-29b-1-5p	cellular response to tumor necrosis factor	37	38	17431	19747	0.0526740930514891	0.0568640777260394
hsa-miR-29b-1-5p	nuclear transcribed mrna poly a tail shortening	24	24	17431	19747	0.0499920620310403	0.0568640777260394
hsa-miR-29b-1-5p	protein heterooligomerization	37	38	17431	19747	0.0526740930514891	0.0568640777260394
hsa-miR-29b-1-5p	brain development	141	152	17431	19747	0.048117826578179	0.0568640777260394
hsa-miR-29b-1-5p	ureteric bud development	37	38	17431	19747	0.0526740930514891	0.0568640777260394
hsa-miR-29b-1-5p	cartilage development	60	63	17431	19747	0.0526327865285902	0.0568640777260394
hsa-miR-29b-1-5p	peptidyl tyrosine phosphorylation	49	51	17431	19747	0.0520407940925443	0.0568640777260394
hsa-miR-29b-1-5p	positive regulation of cell differentiation	24	24	17431	19747	0.0499920620310403	0.0568640777260394
hsa-miR-29b-1-5p	bmp signaling pathway	50	52	17431	19747	0.0474934474775706	0.0568640777260394
hsa-miR-29b-1-5p	neuron development	23	23	17431	19747	0.0566431199161442	0.0575637939552804
hsa-miR-29b-1-5p	cerebellum development	23	23	17431	19747	0.0566431199161442	0.0575637939552804
hsa-miR-29b-1-5p	protein complex assembly	100	107	17431	19747	0.0563146425310285	0.0575637939552804
hsa-miR-29b-1-5p	protein localization in plasma membrane	23	23	17431	19747	0.0566431199161442	0.0575637939552804
hsa-miR-29b-1-5p	response to drug	255	279	17431	19747	0.0572608266186737	0.0575637939552804
hsa-miR-29b-1-5p	response to tumor necrosis factor	23	23	17431	19747	0.0566431199161442	0.0575637939552804
hsa-miR-29b-1-5p	response to stimulus	59	62	17431	19747	0.0571754977321433	0.0575637939552804
hsa-miR-29b-1-5p	positive regulation of cell migration	100	107	17431	19747	0.0563146425310285	0.0575637939552804
hsa-miR-29b-1-5p	glucose homeostasis	59	62	17431	19747	0.0571754977321433	0.0575637939552804
hsa-miR-29b-1-5p	positive regulation of sequence specific dna binding transcription factor activity	70	74	17431	19747	0.0553966739130325	0.0575637939552804
hsa-miR-29b-1-5p	t cell differentiation	23	23	17431	19747	0.0566431199161442	0.0575637939552804
hsa-miR-29b-1-5p	response to toxin	59	62	17431	19747	0.0571754977321433	0.0575637939552804
hsa-miR-29b-1-5p	positive regulation of wnt receptor signaling pathway	23	23	17431	19747	0.0566431199161442	0.0575637939552804
hsa-miR-29b-1-5p	protein k48 linked ubiquitination	36	37	17431	19747	0.0583733082549334	0.0583733082549334

## Sheet: hsa-miR-150
Functional GO annotation study for biological process (BP) conducted on the list of putative targets obtained for miRNAs deregulated in DC after Mtb infection, namely miR-155-5p, miR-155-3p, miR-29b-1-5p, miR-150-5p, miR-146a-5p, miR-212-5p and miR483-5p.
GENE ONTHOLOGY miR-150
* Cells with green background depict the significant GOBPs after pvalue adjustment (multiple testing method or FDR correction).
GOBP-Fg', 'GOBP-Bg', 'GenomeFG' and 'GenomeBG' stand for 'number of genes predicted as putative targets in a given GOBP', 'number of genes in a given GOBP','total number of target genes within genome' and 'total number of genes within genome'
miRNA	GOBP name	GOBP-Fg	GOBP-Bg	GenomeFG	GenomeBG	Fisher	BH
hsa-miR-150-5p	transcription dna dependent	1210	1765	11961	19747	0.194593	8873.44
hsa-miR-150-5p	positive regulation of transcription from rna polymerase ii promoter	463	636	11961	19747	3478.05	792996
hsa-miR-150-5p	regulation of transcription dna dependent	843	1221	11961	19747	13857.6	2.10635e+06
hsa-miR-150-5p	axon guidance	240	312	11961	19747	51008.1	5.81493e+06
hsa-miR-150-5p	positive regulation of transcription dna dependent	353	481	11961	19747	160949	1.46786e+07
hsa-miR-150-5p	nerve growth factor receptor signaling pathway	172	218	11961	19747	514241	3.90823e+07
hsa-miR-150-5p	synaptic transmission	284	382	11961	19747	751894	4.89805e+07
hsa-miR-150-5p	protein autophosphorylation	124	153	11961	19747	3.964e+06	2.25948e+07
hsa-miR-150-5p	epidermal growth factor receptor signaling pathway	106	130	11961	19747	2.09815e+07	1.06306e+09
hsa-miR-150-5p	signal transduction	672	987	11961	19747	3.13723e+07	1.43058e+09
hsa-miR-150-5p	regulation of rho protein signal transduction	53	59	11961	19747	566760	2.28538e+09
hsa-miR-150-5p	endocytosis	95	116	11961	19747	601417	2.28538e+09
hsa-miR-150-5p	nervous system development	215	290	11961	19747	6.93476e+07	2.4325e+08
hsa-miR-150-5p	protein phosphorylation	248	340	11961	19747	9.63821e+07	2.93002e+08
hsa-miR-150-5p	fibroblast growth factor receptor signaling pathway	96	118	11961	19747	9.56858e+07	2.93002e+08
hsa-miR-150-5p	transport	218	296	11961	19747	1.33842e+08	3.8145e+09
hsa-miR-150-5p	protein dephosphorylation	81	98	11961	19747	1.95573e+08	5.24597e+09
hsa-miR-150-5p	embryo development	88	108	11961	19747	2.38231e+08	6.03519e+09
hsa-miR-150-5p	ion transport	104	131	11961	19747	3.18459e+08	7.64303e+09
hsa-miR-150-5p	small gtpase mediated signal transduction	229	315	11961	19747	3.71571e+08	8.47182e+09
hsa-miR-150-5p	sphingolipid biosynthetic process	32	34	11961	19747	1.01766e+09	0.000220978305423415
hsa-miR-150-5p	positive regulation of mapk cascade	51	59	11961	19747	1.28568e+09	0.000266486099409759
hsa-miR-150-5p	negative regulation of cell proliferation	245	344	11961	19747	2.08502e+09	0.000413377042393961
hsa-miR-150-5p	cell adhesion	300	430	11961	19747	3.80744e+09	0.000723413205530477
hsa-miR-150-5p	regulation of small gtpase mediated signal transduction	112	147	11961	19747	4.35512e+09	0.000794373828696747
hsa-miR-150-5p	negative regulation of transcription from rna polymerase ii promoter	317	457	11961	19747	4.80226e+09	0.000842243211205341
hsa-miR-150-5p	cell cycle	173	238	11961	19747	5.53715e+09	0.000935162589518873
hsa-miR-150-5p	intracellular protein transport	123	164	11961	19747	6.6613e+09	0.00108484049732299
hsa-miR-150-5p	peptidyl serine phosphorylation	51	61	11961	19747	8.79054e+09	0.0013822372686159
hsa-miR-150-5p	intracellular signal transduction	178	247	11961	19747	9.60322e+08	0.00145968877500839
hsa-miR-150-5p	induction of apoptosis	139	189	11961	19747	0.000117132952337442	0.00172298794406044
hsa-miR-150-5p	canonical wnt receptor signaling pathway	60	74	11961	19747	0.000127301182357894	0.00181404184859999
hsa-miR-150-5p	apoptotic process	457	680	11961	19747	0.000159444329027026	0.00220323072837345
hsa-miR-150-5p	transmembrane transport	310	451	11961	19747	0.000166898440814054	0.00223840261797672
hsa-miR-150-5p	ras protein signal transduction	59	73	11961	19747	0.000171989202731052	0.00224077361272456
hsa-miR-150-5p	positive regulation of protein phosphorylation	61	76	11961	19747	0.000194818540438208	0.00246770151221731
hsa-miR-150-5p	peptidyl tyrosine phosphorylation	43	51	11961	19747	0.000216451827971736	0.00266762252851654
hsa-miR-150-5p	negative regulation of transcription dna dependent	295	429	11961	19747	0.000226707755436226	0.00272049306523471
hsa-miR-150-5p	proximal distal pattern formation	21	22	11961	19747	0.000246914595595676	0.00288700142542636
hsa-miR-150-5p	transcription from rna polymerase ii promoter	208	296	11961	19747	0.000295569016568613	0.00336948678888219
hsa-miR-150-5p	actin cytoskeleton organization	95	126	11961	19747	0.000314464642110984	0.00349746040981972
hsa-miR-150-5p	activation of phospholipase c activity	47	57	11961	19747	0.000324037955850231	0.00351812637780251
hsa-miR-150-5p	platelet activation	149	207	11961	19747	0.000374165179827056	0.00396789120932878
hsa-miR-150-5p	cellular protein localization	33	38	11961	19747	0.000392790049428079	0.00406478168448097
hsa-miR-150-5p	positive regulation of mesenchymal cell proliferation	30	34	11961	19747	0.000401129771494833	0.00406478168448097
hsa-miR-150-5p	blood coagulation	313	460	11961	19747	0.000469323038864258	0.00455343203664046
hsa-miR-150-5p	in utero embryonic development	120	164	11961	19747	0.000469234002177501	0.00455343203664046
hsa-miR-150-5p	organ morphogenesis	67	86	11961	19747	0.000488595683088085	0.00464165898933681
hsa-miR-150-5p	tissue development	23	25	11961	19747	0.000516966045594096	0.00481094932226342
hsa-miR-150-5p	positive regulation of chondrocyte differentiation	15	15	11961	19747	0.00054012126733031	0.00492590595805242
hsa-miR-150-5p	negative regulation of fat cell differentiation	26	29	11961	19747	0.000577616182937404	0.00516456822391091
hsa-miR-150-5p	negative regulation of canonical wnt receptor signaling pathway	57	72	11961	19747	0.000613204774570446	0.00534758419819251
hsa-miR-150-5p	vesicle mediated transport	92	123	11961	19747	0.000621539391456586	0.00534758419819251
hsa-miR-150-5p	cell cycle arrest	96	129	11961	19747	0.000645061403221198	0.00544718518275678
hsa-miR-150-5p	wnt receptor signaling pathway	102	138	11961	19747	0.000671540435679759	0.00556768070309036
hsa-miR-150-5p	cell migration	81	107	11961	19747	0.000685126263104705	0.00557888528528117
hsa-miR-150-5p	phospholipid metabolic process	157	221	11961	19747	0.000714119517317223	0.00571295613853778
hsa-miR-150-5p	dna damage response signal transduction by p53 class mediator resulting in transcription of p21 class mediator	14	14	11961	19747	0.000892124631139951	0.00689506494575962
hsa-miR-150-5p	insulin like growth factor receptor signaling pathway	14	14	11961	19747	0.000892124631139951	0.00689506494575962
hsa-miR-150-5p	histone h4 k16 acetylation	18	19	11961	19747	0.000971143407090072	0.00725969497759135
hsa-miR-150-5p	eye development	18	19	11961	19747	0.000971143407090072	0.00725969497759135
hsa-miR-150-5p	homophilic cell adhesion	100	136	11961	19747	0.00102040169726602	0.00745941726805745
hsa-miR-150-5p	insulin receptor signaling pathway	104	142	11961	19747	0.00103057738571846	0.00745941726805745
hsa-miR-150-5p	angiogenesis	137	192	11961	19747	0.00113493656264106	0.0078413798873382
hsa-miR-150-5p	generation of precursor metabolites and energy	43	53	11961	19747	0.00113289230742129	0.0078413798873382
hsa-miR-150-5p	glycosaminoglycan metabolic process	81	108	11961	19747	0.00111893387945539	0.0078413798873382
hsa-miR-150-5p	cell matrix adhesion	59	76	11961	19747	0.00122845442649655	0.00833768700132667
hsa-miR-150-5p	filopodium assembly	24	27	11961	19747	0.00127990809230892	0.00833768700132667
hsa-miR-150-5p	retrograde transport endosome to golgi	24	27	11961	19747	0.00127990809230892	0.00833768700132667
hsa-miR-150-5p	visual learning	27	31	11961	19747	0.00125582241103522	0.00833768700132667
hsa-miR-150-5p	positive regulation of cell migration	80	107	11961	19747	0.00140223606742483	0.00900591051754541
hsa-miR-150-5p	camp catabolic process	13	13	11961	19747	0.00147348405347471	0.00933206567200648
hsa-miR-150-5p	response to wounding	42	52	11961	19747	0.00153496625558989	0.00933259483398655
hsa-miR-150-5p	regulation of fatty acid oxidation	17	18	11961	19747	0.00152601578080331	0.00933259483398655
hsa-miR-150-5p	heart development	96	131	11961	19747	0.00153115102626892	0.00933259483398655
hsa-miR-150-5p	cell cell junction organization	49	62	11961	19747	0.00157215069249752	0.0094329041549851
hsa-miR-150-5p	cell junction assembly	58	75	11961	19747	0.00159368191423914	0.00943790847913052
hsa-miR-150-5p	o glycan processing	44	55	11961	19747	0.00172403274582622	0.0100789606679071
hsa-miR-150-5p	embryonic placenta development	20	22	11961	19747	0.00182703338914726	0.010285521301866
hsa-miR-150-5p	negative regulation of protein phosphorylation	26	30	11961	19747	0.00182295792124617	0.010285521301866
hsa-miR-150-5p	regulation of long term neuronal synaptic plasticity	20	22	11961	19747	0.00182703338914726	0.010285521301866
hsa-miR-150-5p	cell aging	23	26	11961	19747	0.00189444656057091	0.0105349711173211
hsa-miR-150-5p	positive regulation of neuron apoptotic process	31	37	11961	19747	0.00211120047101499	0.0115988845154558
hsa-miR-150-5p	cellular response to retinoic acid	38	47	11961	19747	0.00248072117010984	0.0134667720663106
hsa-miR-150-5p	negative regulation of epithelial cell proliferation	33	40	11961	19747	0.00254079777856441	0.0134721370584346
hsa-miR-150-5p	cellular response to insulin stimulus	45	57	11961	19747	0.00252630375625765	0.0134721370584346
hsa-miR-150-5p	protein export from nucleus	19	21	11961	19747	0.00276335018464409	0.0141482723479843
hsa-miR-150-5p	sympathetic nervous system development	22	25	11961	19747	0.00279242217394426	0.0141482723479843
hsa-miR-150-5p	negative regulation of insulin receptor signaling pathway	19	21	11961	19747	0.00276335018464409	0.0141482723479843
hsa-miR-150-5p	inactivation of mapk activity	22	25	11961	19747	0.00279242217394426	0.0141482723479843
hsa-miR-150-5p	cell cell adhesion	62	82	11961	19747	0.0029693022239187	0.0144042746181588
hsa-miR-150-5p	post embryonic development	49	63	11961	19747	0.00292477819670307	0.0144042746181588
hsa-miR-150-5p	protein transport	250	370	11961	19747	0.00293934089383285	0.0144042746181588
hsa-miR-150-5p	multicellular organism growth	35	43	11961	19747	0.00295732216204424	0.0144042746181588
hsa-miR-150-5p	negative regulation of cell migration	53	69	11961	19747	0.00326200345698689	0.015657616593537
hsa-miR-150-5p	skeletal system development	88	121	11961	19747	0.00341551443861951	0.0162236935834427
hsa-miR-150-5p	water transport	32	39	11961	19747	0.00350371967421773	0.0164710945509617
hsa-miR-150-5p	replicative senescence	11	11	11961	19747	0.00401922427673611	0.0164892973111625
hsa-miR-150-5p	positive regulation of phosphatidylinositol 3 kinase activity	21	24	11961	19747	0.00409767259616498	0.0164892973111625
hsa-miR-150-5p	negative regulation of protein ubiquitination	18	20	11961	19747	0.00416255959223268	0.0164892973111625
hsa-miR-150-5p	er associated protein catabolic process	29	35	11961	19747	0.00411504191307527	0.0164892973111625
hsa-miR-150-5p	dermatan sulfate biosynthetic process	11	11	11961	19747	0.00401922427673611	0.0164892973111625
hsa-miR-150-5p	regulation of sequence specific dna binding transcription factor activity	52	68	11961	19747	0.00419464580722555	0.0164892973111625
hsa-miR-150-5p	glucose homeostasis	48	62	11961	19747	0.00380722770251063	0.0164892973111625
hsa-miR-150-5p	regulation of arf protein signal transduction	15	16	11961	19747	0.0037369975500947	0.0164892973111625
hsa-miR-150-5p	mammary gland development	18	20	11961	19747	0.00416255959223268	0.0164892973111625
hsa-miR-150-5p	protein localization	39	49	11961	19747	0.00372625057599682	0.0164892973111625
hsa-miR-150-5p	regulation of osteoblast differentiation	11	11	11961	19747	0.00401922427673611	0.0164892973111625
hsa-miR-150-5p	potassium ion transport	63	84	11961	19747	0.00384745967965597	0.0164892973111625
hsa-miR-150-5p	wnt receptor signaling pathway calcium modulating pathway	11	11	11961	19747	0.00401922427673611	0.0164892973111625
hsa-miR-150-5p	intracellular protein kinase cascade	69	93	11961	19747	0.0040453811700376	0.0164892973111625
hsa-miR-150-5p	calcium ion transport into cytosol	11	11	11961	19747	0.00401922427673611	0.0164892973111625
hsa-miR-150-5p	interleukin 1 mediated signaling pathway	11	11	11961	19747	0.00401922427673611	0.0164892973111625
hsa-miR-150-5p	organ growth	11	11	11961	19747	0.00401922427673611	0.0164892973111625
hsa-miR-150-5p	microtubule anchoring	11	11	11961	19747	0.00401922427673611	0.0164892973111625
hsa-miR-150-5p	cognition	15	16	11961	19747	0.0037369975500947	0.0164892973111625
hsa-miR-150-5p	cytokinesis	43	55	11961	19747	0.00438837657817643	0.0171034164072517
hsa-miR-150-5p	protein homooligomerization	102	143	11961	19747	0.00466545797045572	0.0180292274112526
hsa-miR-150-5p	negative regulation of neuron apoptotic process	62	83	11961	19747	0.00483231209039285	0.0185170950690684
hsa-miR-150-5p	palate development	47	61	11961	19747	0.00493602831259182	0.0185952009771686
hsa-miR-150-5p	glycerophospholipid biosynthetic process	66	89	11961	19747	0.00497503184038282	0.0185952009771686
hsa-miR-150-5p	chondroitin sulfate metabolic process	38	48	11961	19747	0.0049649236862152	0.0185952009771686
hsa-miR-150-5p	pattern specification process	51	67	11961	19747	0.0053730677686742	0.0197590234073825
hsa-miR-150-5p	axonogenesis	51	67	11961	19747	0.0053730677686742	0.0197590234073825
hsa-miR-150-5p	retina development in camera type eye	33	41	11961	19747	0.00545516711262043	0.0199004496268393
hsa-miR-150-5p	histone h4 k8 acetylation	14	15	11961	19747	0.00582017172447494	0.0203367029612675
hsa-miR-150-5p	positive regulation of intrinsic apoptotic signaling pathway	14	15	11961	19747	0.00582017172447494	0.0203367029612675
hsa-miR-150-5p	regulation of signal transduction	14	15	11961	19747	0.00582017172447494	0.0203367029612675
hsa-miR-150-5p	calcium ion transport	57	76	11961	19747	0.00584234229808344	0.0203367029612675
hsa-miR-150-5p	locomotory behavior	42	54	11961	19747	0.00574700517722866	0.0203367029612675
hsa-miR-150-5p	histone h4 k5 acetylation	14	15	11961	19747	0.00582017172447494	0.0203367029612675
hsa-miR-150-5p	negative regulation of neuron differentiation	35	44	11961	19747	0.00604796127789463	0.0208929571418178
hsa-miR-150-5p	somatic stem cell maintenance	25	30	11961	19747	0.00669456452690243	0.0221211697410689
hsa-miR-150-5p	phosphatidylinositol metabolic process	10	10	11961	19747	0.00663772316542052	0.0221211697410689
hsa-miR-150-5p	learning	25	30	11961	19747	0.00669456452690243	0.0221211697410689
hsa-miR-150-5p	positive regulation of triglyceride biosynthetic process	10	10	11961	19747	0.00663772316542052	0.0221211697410689
hsa-miR-150-5p	negative regulation of interleukin 12 production	10	10	11961	19747	0.00663772316542052	0.0221211697410689
hsa-miR-150-5p	axon extension	10	10	11961	19747	0.00663772316542052	0.0221211697410689
hsa-miR-150-5p	regulation of cell growth	50	66	11961	19747	0.00685515262722936	0.0223282114144042
hsa-miR-150-5p	transcription initiation from rna polymerase ii promoter	128	184	11961	19747	0.00685092003357712	0.0223282114144042
hsa-miR-150-5p	organ regeneration	39	50	11961	19747	0.00706607407059966	0.0226910547619257
hsa-miR-150-5p	er to golgi vesicle mediated transport	39	50	11961	19747	0.00706607407059966	0.0226910547619257
hsa-miR-150-5p	excretion	32	40	11961	19747	0.00735540725683098	0.0234550049588457
hsa-miR-150-5p	blood vessel development	27	33	11961	19747	0.00786479205324176	0.0245724719204592
hsa-miR-150-5p	jnk cascade	43	56	11961	19747	0.00786750197453298	0.0245724719204592
hsa-miR-150-5p	activation of pro apoptotic gene products	27	33	11961	19747	0.00786479205324176	0.0245724719204592
hsa-miR-150-5p	response to hypoxia	114	163	11961	19747	0.00797528873347728	0.0246766769446068
hsa-miR-150-5p	cellular response to growth factor stimulus	34	43	11961	19747	0.00806321242268951	0.0246766769446068
hsa-miR-150-5p	positive regulation of neuron projection development	34	43	11961	19747	0.00806321242268951	0.0246766769446068
hsa-miR-150-5p	synaptic transmission glutamatergic	19	22	11961	19747	0.00869335655612404	0.0259096116966834
hsa-miR-150-5p	chondroitin sulfate biosynthetic process	19	22	11961	19747	0.00869335655612404	0.0259096116966834
hsa-miR-150-5p	membrane protein ectodomain proteolysis	19	22	11961	19747	0.00869335655612404	0.0259096116966834
hsa-miR-150-5p	glycogen metabolic process	19	22	11961	19747	0.00869335655612404	0.0259096116966834
hsa-miR-150-5p	receptor clustering	13	14	11961	19747	0.00903115654382653	0.0261313638015499
hsa-miR-150-5p	peptidyl threonine phosphorylation	24	29	11961	19747	0.00934081644660666	0.0261313638015499
hsa-miR-150-5p	positive regulation of cell matrix adhesion	13	14	11961	19747	0.00903115654382653	0.0261313638015499
hsa-miR-150-5p	transcription elongation from rna polymerase iii promoter	16	18	11961	19747	0.00931589899707803	0.0261313638015499
hsa-miR-150-5p	phosphatidylinositol mediated signaling	53	71	11961	19747	0.00907048113408284	0.0261313638015499
hsa-miR-150-5p	regulation of neuron apoptotic process	13	14	11961	19747	0.00903115654382653	0.0261313638015499
hsa-miR-150-5p	establishment of cell polarity	16	18	11961	19747	0.00931589899707803	0.0261313638015499
hsa-miR-150-5p	induction of apoptosis by extracellular signals	77	107	11961	19747	0.00915790255925502	0.0261313638015499
hsa-miR-150-5p	regulation of alpha amino 3 hydroxy 5 methyl 4 isoxazole propionate selective glutamate receptor activity	13	14	11961	19747	0.00903115654382653	0.0261313638015499
hsa-miR-150-5p	termination of rna polymerase iii transcription	16	18	11961	19747	0.00931589899707803	0.0261313638015499
hsa-miR-150-5p	enzyme linked receptor protein signaling pathway	9	9	11961	19747	0.0109617955019302	0.0268126346456425
hsa-miR-150-5p	negative regulation of protein kinase activity	42	55	11961	19747	0.0101364206510897	0.0268126346456425
hsa-miR-150-5p	l fucose catabolic process	9	9	11961	19747	0.0109617955019302	0.0268126346456425
hsa-miR-150-5p	negative regulation of phosphatase activity	40	52	11961	19747	0.00972390561567167	0.0268126346456425
hsa-miR-150-5p	lipid biosynthetic process	9	9	11961	19747	0.0109617955019302	0.0268126346456425
hsa-miR-150-5p	regulation of rho gtpase activity	9	9	11961	19747	0.0109617955019302	0.0268126346456425
hsa-miR-150-5p	negative regulation of catenin import into nucleus	9	9	11961	19747	0.0109617955019302	0.0268126346456425
hsa-miR-150-5p	energy reserve metabolic process	76	106	11961	19747	0.0110543318275894	0.0268126346456425
hsa-miR-150-5p	apoptotic cell clearance	9	9	11961	19747	0.0109617955019302	0.0268126346456425
hsa-miR-150-5p	post translational protein modification	129	187	11961	19747	0.0102348980575248	0.0268126346456425
hsa-miR-150-5p	cell volume homeostasis	9	9	11961	19747	0.0109617955019302	0.0268126346456425
hsa-miR-150-5p	positive regulation of intracellular estrogen receptor signaling pathway	9	9	11961	19747	0.0109617955019302	0.0268126346456425
hsa-miR-150-5p	cytoskeletal anchoring at plasma membrane	9	9	11961	19747	0.0109617955019302	0.0268126346456425
hsa-miR-150-5p	cell death	101	144	11961	19747	0.0106073755361455	0.0268126346456425
hsa-miR-150-5p	regulation of synaptic transmission glutamatergic	9	9	11961	19747	0.0109617955019302	0.0268126346456425
hsa-miR-150-5p	positive regulation of fat cell differentiation	21	25	11961	19747	0.0109502373128238	0.0268126346456425
hsa-miR-150-5p	developmental growth	21	25	11961	19747	0.0109502373128238	0.0268126346456425
hsa-miR-150-5p	embryonic skeletal system development	21	25	11961	19747	0.0109502373128238	0.0268126346456425
hsa-miR-150-5p	establishment of planar polarity	9	9	11961	19747	0.0109617955019302	0.0268126346456425
hsa-miR-150-5p	response to caffeine	9	9	11961	19747	0.0109617955019302	0.0268126346456425
hsa-miR-150-5p	hemopoiesis	40	52	11961	19747	0.00972390561567167	0.0268126346456425
hsa-miR-150-5p	glomerular basement membrane development	9	9	11961	19747	0.0109617955019302	0.0268126346456425
hsa-miR-150-5p	protein ubiquitination	170	251	11961	19747	0.010929877806201	0.0268126346456425
hsa-miR-150-5p	germ cell development	26	32	11961	19747	0.0107854229794133	0.0268126346456425
hsa-miR-150-5p	protein stabilization	48	64	11961	19747	0.0110206561628214	0.0268126346456425
hsa-miR-150-5p	regulation of cell shape	72	100	11961	19747	0.0112833641094701	0.0272233546768168
hsa-miR-150-5p	ossification	52	70	11961	19747	0.0113649138848159	0.0272539222993213
hsa-miR-150-5p	peptidyl tyrosine dephosphorylation	35	45	11961	19747	0.0114155683315139	0.0272539222993213
hsa-miR-150-5p	protein glycosylation	56	76	11961	19747	0.0115540240340697	0.0272656190404701
hsa-miR-150-5p	endoplasmic reticulum unfolded protein response	58	79	11961	19747	0.0115998466970421	0.0272656190404701
hsa-miR-150-5p	response to estradiol stimulus	58	79	11961	19747	0.0115998466970421	0.0272656190404701
hsa-miR-150-5p	brain development	106	152	11961	19747	0.0116836093113707	0.0273216710050515
hsa-miR-150-5p	regulation of transcription from rna polymerase ii promoter	146	214	11961	19747	0.0120127200526571	0.0279116002761369
hsa-miR-150-5p	adherens junction organization	28	35	11961	19747	0.012058300996489	0.0279116002761369
hsa-miR-150-5p	establishment or maintenance of cell polarity	18	21	11961	19747	0.0125578160377642	0.0283512624116008
hsa-miR-150-5p	cellular response to starvation	18	21	11961	19747	0.0125578160377642	0.0283512624116008
hsa-miR-150-5p	embryonic cranial skeleton morphogenesis	18	21	11961	19747	0.0125578160377642	0.0283512624116008
hsa-miR-150-5p	lipid transport	39	51	11961	19747	0.0125591118577705	0.0283512624116008
hsa-miR-150-5p	platelet derived growth factor receptor signaling pathway	18	21	11961	19747	0.0125578160377642	0.0283512624116008
hsa-miR-150-5p	dna damage checkpoint	23	28	11961	19747	0.0129580430613156	0.0289650374311761
hsa-miR-150-5p	positive regulation of muscle cell differentiation	23	28	11961	19747	0.0129580430613156	0.0289650374311761
hsa-miR-150-5p	peripheral nervous system development	30	38	11961	19747	0.0131637613597203	0.0291391999030701
hsa-miR-150-5p	protein heterooligomerization	30	38	11961	19747	0.0131637613597203	0.0291391999030701
hsa-miR-150-5p	negative regulation of sequence specific dna binding transcription factor activity	43	57	11961	19747	0.0133610252503198	0.0294329831601248
hsa-miR-150-5p	phosphatidylethanolamine biosynthetic process	12	13	11961	19747	0.0139551234312137	0.0294608161325622
hsa-miR-150-5p	embryonic camera type eye morphogenesis	12	13	11961	19747	0.0139551234312137	0.0294608161325622
hsa-miR-150-5p	synaptic vesicle exocytosis	12	13	11961	19747	0.0139551234312137	0.0294608161325622
hsa-miR-150-5p	cortical actin cytoskeleton organization	15	17	11961	19747	0.0138277914728845	0.0294608161325622
hsa-miR-150-5p	intra golgi vesicle mediated transport	15	17	11961	19747	0.0138277914728845	0.0294608161325622
hsa-miR-150-5p	anterior posterior pattern specification	67	93	11961	19747	0.0139223198772684	0.0294608161325622
hsa-miR-150-5p	regulation of endocytosis	15	17	11961	19747	0.0138277914728845	0.0294608161325622
hsa-miR-150-5p	semaphorin plexin signaling pathway	12	13	11961	19747	0.0139551234312137	0.0294608161325622
hsa-miR-150-5p	definitive hemopoiesis	12	13	11961	19747	0.0139551234312137	0.0294608161325622
hsa-miR-150-5p	fat cell differentiation	32	41	11961	19747	0.0141118166584685	0.0295182953956956
hsa-miR-150-5p	skin development	32	41	11961	19747	0.0141118166584685	0.0295182953956956
hsa-miR-150-5p	neuron differentiation	57	78	11961	19747	0.0143032469164054	0.0297821031684058
hsa-miR-150-5p	positive regulation of bmp signaling pathway	25	31	11961	19747	0.0147049893292328	0.0302048429465322
hsa-miR-150-5p	tight junction assembly	25	31	11961	19747	0.0147049893292328	0.0302048429465322
hsa-miR-150-5p	neuromuscular process controlling balance	25	31	11961	19747	0.0147049893292328	0.0302048429465322
hsa-miR-150-5p	positive regulation of calcium ion transport	20	24	11961	19747	0.0154160826042599	0.0312432607446334
hsa-miR-150-5p	positive regulation of cell cycle	20	24	11961	19747	0.0154160826042599	0.0312432607446334
hsa-miR-150-5p	cellular membrane fusion	20	24	11961	19747	0.0154160826042599	0.0312432607446334
hsa-miR-150-5p	leukocyte migration	76	107	11961	19747	0.0157036422918932	0.0316852251553243
hsa-miR-150-5p	epithelial cell cell adhesion	8	8	11961	19747	0.018102140166703	0.033692146595986
hsa-miR-150-5p	regulation of reactive oxygen species metabolic process	8	8	11961	19747	0.018102140166703	0.033692146595986
hsa-miR-150-5p	g protein coupled receptor signaling pathway coupled to cgmp nucleotide second messenger	8	8	11961	19747	0.018102140166703	0.033692146595986
hsa-miR-150-5p	prostate gland growth	8	8	11961	19747	0.018102140166703	0.033692146595986
hsa-miR-150-5p	n glycan processing	8	8	11961	19747	0.018102140166703	0.033692146595986
hsa-miR-150-5p	regulation of phosphoprotein phosphatase activity	8	8	11961	19747	0.018102140166703	0.033692146595986
hsa-miR-150-5p	negative regulation of glycogen biosynthetic process	8	8	11961	19747	0.018102140166703	0.033692146595986
hsa-miR-150-5p	negative regulation of smooth muscle cell migration	8	8	11961	19747	0.018102140166703	0.033692146595986
hsa-miR-150-5p	regulation of synaptic transmission gabaergic	8	8	11961	19747	0.018102140166703	0.033692146595986
hsa-miR-150-5p	centrosome localization	8	8	11961	19747	0.018102140166703	0.033692146595986
hsa-miR-150-5p	epithelial to mesenchymal transition involved in endocardial cushion formation	8	8	11961	19747	0.018102140166703	0.033692146595986
hsa-miR-150-5p	morphogenesis of a branching structure	8	8	11961	19747	0.018102140166703	0.033692146595986
hsa-miR-150-5p	coenzyme a biosynthetic process	8	8	11961	19747	0.018102140166703	0.033692146595986
hsa-miR-150-5p	negative regulation of tumor necrosis factor production	22	27	11961	19747	0.0178655673429474	0.033692146595986
hsa-miR-150-5p	response to glucose stimulus	50	68	11961	19747	0.0176194815395345	0.033692146595986
hsa-miR-150-5p	signal transduction by phosphorylation	8	8	11961	19747	0.018102140166703	0.033692146595986
hsa-miR-150-5p	glycosphingolipid biosynthetic process	8	8	11961	19747	0.018102140166703	0.033692146595986
hsa-miR-150-5p	low density lipoprotein particle clearance	8	8	11961	19747	0.018102140166703	0.033692146595986
hsa-miR-150-5p	positive regulation of sequence specific dna binding transcription factor activity	54	74	11961	19747	0.0176251623466138	0.033692146595986
hsa-miR-150-5p	positive regulation of protein kinase activity	31	40	11961	19747	0.0185162253689911	0.034322759220569
hsa-miR-150-5p	triglyceride biosynthetic process	33	43	11961	19747	0.0193818684500143	0.0357819109846417
hsa-miR-150-5p	positive regulation of i kappab kinase nf kappab cascade	99	143	11961	19747	0.019486405007956	0.0358298414662417
hsa-miR-150-5p	regulation of alternative mrna splicing via spliceosome	14	16	11961	19747	0.0204023909451366	0.0359489756231882
hsa-miR-150-5p	digestive tract development	14	16	11961	19747	0.0204023909451366	0.0359489756231882
hsa-miR-150-5p	intracellular receptor mediated signaling pathway	24	30	11961	19747	0.0199258241254236	0.0359489756231882
hsa-miR-150-5p	activation of adenylate cyclase activity	24	30	11961	19747	0.0199258241254236	0.0359489756231882
hsa-miR-150-5p	negative regulation of cell substrate adhesion	11	12	11961	19747	0.0214609795668324	0.0359489756231882
hsa-miR-150-5p	spinal cord development	14	16	11961	19747	0.0204023909451366	0.0359489756231882
hsa-miR-150-5p	positive regulation of histone acetylation	11	12	11961	19747	0.0214609795668324	0.0359489756231882
hsa-miR-150-5p	cell cell junction assembly	11	12	11961	19747	0.0214609795668324	0.0359489756231882
hsa-miR-150-5p	regulation of jnk cascade	11	12	11961	19747	0.0214609795668324	0.0359489756231882
hsa-miR-150-5p	dendrite morphogenesis	19	23	11961	19747	0.0215624474428544	0.0359489756231882
hsa-miR-150-5p	membrane depolarization	19	23	11961	19747	0.0215624474428544	0.0359489756231882
hsa-miR-150-5p	exocytosis	41	55	11961	19747	0.0213812729779576	0.0359489756231882
hsa-miR-150-5p	positive regulation of glucose import	19	23	11961	19747	0.0215624474428544	0.0359489756231882
hsa-miR-150-5p	response to endoplasmic reticulum stress	14	16	11961	19747	0.0204023909451366	0.0359489756231882
hsa-miR-150-5p	myd88 dependent toll like receptor signaling pathway	55	76	11961	19747	0.021488940963723	0.0359489756231882
hsa-miR-150-5p	cytoplasmic sequestering of transcription factor	11	12	11961	19747	0.0214609795668324	0.0359489756231882
hsa-miR-150-5p	keratinocyte proliferation	11	12	11961	19747	0.0214609795668324	0.0359489756231882
hsa-miR-150-5p	neuron projection development	43	58	11961	19747	0.0216009195630561	0.0359489756231882
hsa-miR-150-5p	regulation of neuronal synaptic plasticity	14	16	11961	19747	0.0204023909451366	0.0359489756231882
hsa-miR-150-5p	gtp catabolic process	82	117	11961	19747	0.0205158897086998	0.0359489756231882
hsa-miR-150-5p	positive regulation of autophagy	11	12	11961	19747	0.0214609795668324	0.0359489756231882
hsa-miR-150-5p	cerebellum development	19	23	11961	19747	0.0215624474428544	0.0359489756231882
hsa-miR-150-5p	proteasomal ubiquitin dependent protein catabolic process	39	52	11961	19747	0.0210647305840671	0.0359489756231882
hsa-miR-150-5p	positive regulation of erk1 and erk2 cascade	59	82	11961	19747	0.0210955985967995	0.0359489756231882
hsa-miR-150-5p	negative regulation of mitotic cell cycle	14	16	11961	19747	0.0204023909451366	0.0359489756231882
hsa-miR-150-5p	branching involved in mammary gland duct morphogenesis	11	12	11961	19747	0.0214609795668324	0.0359489756231882
hsa-miR-150-5p	cholesterol metabolic process	45	61	11961	19747	0.0217362117980971	0.0360143616134088
hsa-miR-150-5p	activation of signaling protein activity involved in unfolded protein response	47	64	11961	19747	0.0217981662396948	0.0360143616134088
hsa-miR-150-5p	response to dna damage stimulus	96	139	11961	19747	0.0232422385728382	0.0382615912968022
hsa-miR-150-5p	anatomical structure morphogenesis	66	93	11961	19747	0.0240040707442121	0.0393735836667652
hsa-miR-150-5p	humoral immune response	30	39	11961	19747	0.0241543281185644	0.0394780416561483
hsa-miR-150-5p	activation of mapk activity	64	90	11961	19747	0.0244128572525072	0.039758081811226
hsa-miR-150-5p	positive regulation of gene expression	77	110	11961	19747	0.0252828585364079	0.0410284110057011
hsa-miR-150-5p	kidney development	54	75	11961	19747	0.0261776409408834	0.0422893562197874
hsa-miR-150-5p	positive regulation of canonical wnt receptor signaling pathway	36	48	11961	19747	0.0262453680048242	0.0422893562197874
hsa-miR-150-5p	cellular response to transforming growth factor beta stimulus	23	29	11961	19747	0.0268240784177	0.04231896809008
hsa-miR-150-5p	forebrain development	38	51	11961	19747	0.0266098261438678	0.04231896809008
hsa-miR-150-5p	transmembrane receptor protein tyrosine kinase signaling pathway	44	60	11961	19747	0.0270061835838011	0.04231896809008
hsa-miR-150-5p	positive regulation of gtpase activity	40	54	11961	19747	0.0268463341513812	0.04231896809008
hsa-miR-150-5p	neural tube closure	40	54	11961	19747	0.0268463341513812	0.04231896809008
hsa-miR-150-5p	toll like receptor 2 signaling pathway	52	72	11961	19747	0.0264441556580494	0.04231896809008
hsa-miR-150-5p	epithelial to mesenchymal transition	23	29	11961	19747	0.0268240784177	0.04231896809008
hsa-miR-150-5p	wound healing	44	60	11961	19747	0.0270061835838011	0.04231896809008
hsa-miR-150-5p	histone h4 k12 acetylation	7	7	11961	19747	0.0298926089083752	0.0430796055821643
hsa-miR-150-5p	postreplication repair	7	7	11961	19747	0.0298926089083752	0.0430796055821643
hsa-miR-150-5p	stress granule assembly	7	7	11961	19747	0.0298926089083752	0.0430796055821643
hsa-miR-150-5p	negative regulation of jak stat cascade	7	7	11961	19747	0.0298926089083752	0.0430796055821643
hsa-miR-150-5p	myelination in peripheral nervous system	7	7	11961	19747	0.0298926089083752	0.0430796055821643
hsa-miR-150-5p	luteinization	7	7	11961	19747	0.0298926089083752	0.0430796055821643
hsa-miR-150-5p	enteric nervous system development	18	22	11961	19747	0.0299478837051449	0.0430796055821643
hsa-miR-150-5p	vasculature development	18	22	11961	19747	0.0299478837051449	0.0430796055821643
hsa-miR-150-5p	negative regulation of glucose import	7	7	11961	19747	0.0298926089083752	0.0430796055821643
hsa-miR-150-5p	neuron neuron synaptic transmission	7	7	11961	19747	0.0298926089083752	0.0430796055821643
hsa-miR-150-5p	endosome organization	18	22	11961	19747	0.0299478837051449	0.0430796055821643
hsa-miR-150-5p	bone trabecula formation	7	7	11961	19747	0.0298926089083752	0.0430796055821643
hsa-miR-150-5p	neuromuscular process controlling posture	7	7	11961	19747	0.0298926089083752	0.0430796055821643
hsa-miR-150-5p	regulation of microtubule cytoskeleton organization	7	7	11961	19747	0.0298926089083752	0.0430796055821643
hsa-miR-150-5p	neurotransmitter catabolic process	7	7	11961	19747	0.0298926089083752	0.0430796055821643
hsa-miR-150-5p	axon extension involved in axon guidance	13	15	11961	19747	0.0299025578696119	0.0430796055821643
hsa-miR-150-5p	phospholipid biosynthetic process	13	15	11961	19747	0.0299025578696119	0.0430796055821643
hsa-miR-150-5p	regulation of short term neuronal synaptic plasticity	7	7	11961	19747	0.0298926089083752	0.0430796055821643
hsa-miR-150-5p	cellular response to gamma radiation	7	7	11961	19747	0.0298926089083752	0.0430796055821643
hsa-miR-150-5p	histone h3 k4 methylation	13	15	11961	19747	0.0299025578696119	0.0430796055821643
hsa-miR-150-5p	very long chain fatty acid biosynthetic process	7	7	11961	19747	0.0298926089083752	0.0430796055821643
hsa-miR-150-5p	cytoplasmic mrna processing body assembly	7	7	11961	19747	0.0298926089083752	0.0430796055821643
hsa-miR-150-5p	stem cell differentiation	13	15	11961	19747	0.0299025578696119	0.0430796055821643
hsa-miR-150-5p	negative regulation of epithelial cell differentiation	7	7	11961	19747	0.0298926089083752	0.0430796055821643
hsa-miR-150-5p	neurological system process	7	7	11961	19747	0.0298926089083752	0.0430796055821643
hsa-miR-150-5p	pulmonary valve morphogenesis	7	7	11961	19747	0.0298926089083752	0.0430796055821643
hsa-miR-150-5p	blood vessel remodeling	27	35	11961	19747	0.0301802335785707	0.0432773160749315
hsa-miR-150-5p	cell recognition	10	11	11961	19747	0.0328227120522646	0.0441940725834813
hsa-miR-150-5p	alpha linolenic acid metabolic process	10	11	11961	19747	0.0328227120522646	0.0441940725834813
hsa-miR-150-5p	phosphatidylinositol biosynthetic process	43	59	11961	19747	0.0333900806582357	0.0441940725834813
hsa-miR-150-5p	actomyosin structure organization	10	11	11961	19747	0.0328227120522646	0.0441940725834813
hsa-miR-150-5p	regulation of cell motility	10	11	11961	19747	0.0328227120522646	0.0441940725834813
hsa-miR-150-5p	positive regulation of mitotic cell cycle	20	25	11961	19747	0.0332794637700044	0.0441940725834813
hsa-miR-150-5p	toll like receptor 1 signaling pathway	51	71	11961	19747	0.0321820896101182	0.0441940725834813
hsa-miR-150-5p	sphingolipid metabolic process	53	74	11961	19747	0.0317545637057896	0.0441940725834813
hsa-miR-150-5p	regulation of gtpase activity	10	11	11961	19747	0.0328227120522646	0.0441940725834813
hsa-miR-150-5p	planar cell polarity pathway involved in neural tube closure	10	11	11961	19747	0.0328227120522646	0.0441940725834813
hsa-miR-150-5p	regulation of cell adhesion	31	41	11961	19747	0.0321698923716113	0.0441940725834813
hsa-miR-150-5p	stress activated mapk cascade	41	56	11961	19747	0.0335120695236312	0.0441940725834813
hsa-miR-150-5p	negative regulation of neurogenesis	10	11	11961	19747	0.0328227120522646	0.0441940725834813
hsa-miR-150-5p	positive regulation of jun kinase activity	20	25	11961	19747	0.0332794637700044	0.0441940725834813
hsa-miR-150-5p	striated muscle cell differentiation	10	11	11961	19747	0.0328227120522646	0.0441940725834813
hsa-miR-150-5p	lung development	49	68	11961	19747	0.0325686254330083	0.0441940725834813
hsa-miR-150-5p	release of cytochrome c from mitochondria	20	25	11961	19747	0.0332794637700044	0.0441940725834813
hsa-miR-150-5p	negative regulation of peptidyl serine phosphorylation	10	11	11961	19747	0.0328227120522646	0.0441940725834813
hsa-miR-150-5p	embryonic digit morphogenesis	31	41	11961	19747	0.0321698923716113	0.0441940725834813
hsa-miR-150-5p	response to insulin stimulus	39	53	11961	19747	0.0335332217409748	0.0441940725834813
hsa-miR-150-5p	cell morphogenesis	33	44	11961	19747	0.0327822748550809	0.0441940725834813
hsa-miR-150-5p	cardiac epithelial to mesenchymal transition	10	11	11961	19747	0.0328227120522646	0.0441940725834813
hsa-miR-150-5p	unsaturated fatty acid metabolic process	10	11	11961	19747	0.0328227120522646	0.0441940725834813
hsa-miR-150-5p	amino acid transport	29	38	11961	19747	0.0313177238345828	0.0441940725834813
hsa-miR-150-5p	positive regulation of cell proliferation	241	369	11961	19747	0.0331110155935803	0.0441940725834813
hsa-miR-150-5p	positive regulation of protein export from nucleus	10	11	11961	19747	0.0328227120522646	0.0441940725834813
hsa-miR-150-5p	carbohydrate metabolic process	206	313	11961	19747	0.0309962291851589	0.0441940725834813
hsa-miR-150-5p	integrin mediated signaling pathway	47	65	11961	19747	0.0329056994239987	0.0441940725834813
hsa-miR-150-5p	aging	64	91	11961	19747	0.0341177520902708	0.0447060199803549
hsa-miR-150-5p	notch signaling pathway	77	111	11961	19747	0.0340771763431442	0.0447060199803549
hsa-miR-150-5p	receptor internalization	22	28	11961	19747	0.0358598230422641	0.0465871205335397
hsa-miR-150-5p	response to radiation	22	28	11961	19747	0.0358598230422641	0.0465871205335397
hsa-miR-150-5p	regulation of actin cytoskeleton organization	22	28	11961	19747	0.0358598230422641	0.0465871205335397
hsa-miR-150-5p	nucleobase containing small molecule interconversion	15	18	11961	19747	0.036387253851917	0.0466083925743656
hsa-miR-150-5p	negative regulation of axonogenesis	15	18	11961	19747	0.036387253851917	0.0466083925743656
hsa-miR-150-5p	negative regulation of protein kinase b signaling cascade	15	18	11961	19747	0.036387253851917	0.0466083925743656
hsa-miR-150-5p	branched chain family amino acid catabolic process	15	18	11961	19747	0.036387253851917	0.0466083925743656
hsa-miR-150-5p	protein localization at cell surface	15	18	11961	19747	0.036387253851917	0.0466083925743656
hsa-miR-150-5p	cellular response to organic cyclic compound	26	34	11961	19747	0.0392908076975069	0.0500463919275507
hsa-miR-150-5p	activation of jun kinase activity	26	34	11961	19747	0.0392908076975069	0.0500463919275507
hsa-miR-150-5p	neuron migration	63	90	11961	19747	0.0404465702988948	0.051375030797482
hsa-miR-150-5p	positive regulation of catalytic activity	30	40	11961	19747	0.0410686363672843	0.0517328679101703
hsa-miR-150-5p	cytoskeleton organization	74	107	11961	19747	0.0408839687562679	0.0517328679101703
hsa-miR-150-5p	positive regulation of phosphatidylinositol 3 kinase cascade	30	40	11961	19747	0.0410686363672843	0.0517328679101703
hsa-miR-150-5p	negative regulation of i kappab kinase nf kappab cascade	17	21	11961	19747	0.0412782174783831	0.0518536285678862
hsa-miR-150-5p	neurotransmitter secretion	38	52	11961	19747	0.0416607998061838	0.05219045250445
hsa-miR-150-5p	proteoglycan biosynthetic process	9	10	11961	19747	0.0498784465305177	0.0525278790252103
hsa-miR-150-5p	positive regulation of phospholipase c activity	6	6	11961	19747	0.0493609362158289	0.0525278790252103
hsa-miR-150-5p	negative regulation of smooth muscle cell differentiation	6	6	11961	19747	0.0493609362158289	0.0525278790252103
hsa-miR-150-5p	myoblast fusion	12	14	11961	19747	0.0434989247555365	0.0525278790252103
hsa-miR-150-5p	negative regulation of cellular component movement	6	6	11961	19747	0.0493609362158289	0.0525278790252103
hsa-miR-150-5p	cellular response to cholesterol	9	10	11961	19747	0.0498784465305177	0.0525278790252103
hsa-miR-150-5p	toll like receptor signaling pathway	53	75	11961	19747	0.0451898776394272	0.0525278790252103
hsa-miR-150-5p	somatic stem cell division	6	6	11961	19747	0.0493609362158289	0.0525278790252103
hsa-miR-150-5p	peripheral nervous system neuron development	9	10	11961	19747	0.0498784465305177	0.0525278790252103
hsa-miR-150-5p	regulation of fatty acid biosynthetic process	6	6	11961	19747	0.0493609362158289	0.0525278790252103
hsa-miR-150-5p	schwann cell differentiation	6	6	11961	19747	0.0493609362158289	0.0525278790252103
hsa-miR-150-5p	coenzyme biosynthetic process	6	6	11961	19747	0.0493609362158289	0.0525278790252103
hsa-miR-150-5p	negative regulation of cholesterol storage	6	6	11961	19747	0.0493609362158289	0.0525278790252103
hsa-miR-150-5p	glutamate receptor signaling pathway	12	14	11961	19747	0.0434989247555365	0.0525278790252103
hsa-miR-150-5p	t cell differentiation in thymus	21	27	11961	19747	0.0475847233220533	0.0525278790252103
hsa-miR-150-5p	regulation of protein homodimerization activity	6	6	11961	19747	0.0493609362158289	0.0525278790252103
hsa-miR-150-5p	endoplasmic reticulum calcium ion homeostasis	6	6	11961	19747	0.0493609362158289	0.0525278790252103
hsa-miR-150-5p	nls bearing substrate import into nucleus	12	14	11961	19747	0.0434989247555365	0.0525278790252103
hsa-miR-150-5p	positive regulation of transcription regulatory region dna binding	6	6	11961	19747	0.0493609362158289	0.0525278790252103
hsa-miR-150-5p	cerebellar purkinje cell differentiation	9	10	11961	19747	0.0498784465305177	0.0525278790252103
hsa-miR-150-5p	regulation of map kinase activity	6	6	11961	19747	0.0493609362158289	0.0525278790252103
hsa-miR-150-5p	negative regulation of epinephrine secretion	6	6	11961	19747	0.0493609362158289	0.0525278790252103
hsa-miR-150-5p	serotonin metabolic process	6	6	11961	19747	0.0493609362158289	0.0525278790252103
hsa-miR-150-5p	jak stat cascade involved in growth hormone signaling pathway	19	24	11961	19747	0.0449186338295135	0.0525278790252103
hsa-miR-150-5p	prostate epithelial cord arborization involved in prostate glandular acinus morphogenesis	6	6	11961	19747	0.0493609362158289	0.0525278790252103
hsa-miR-150-5p	positive regulation of macroautophagy	9	10	11961	19747	0.0498784465305177	0.0525278790252103
hsa-miR-150-5p	learning or memory	23	30	11961	19747	0.0494897710923225	0.0525278790252103
hsa-miR-150-5p	response to organic cyclic compound	62	89	11961	19747	0.0477651605727704	0.0525278790252103
hsa-miR-150-5p	cellular response to interferon alpha	6	6	11961	19747	0.0493609362158289	0.0525278790252103
hsa-miR-150-5p	positive regulation of cellular component movement	12	14	11961	19747	0.0434989247555365	0.0525278790252103
hsa-miR-150-5p	negative regulation of camp mediated signaling	6	6	11961	19747	0.0493609362158289	0.0525278790252103
hsa-miR-150-5p	receptor recycling	6	6	11961	19747	0.0493609362158289	0.0525278790252103
hsa-miR-150-5p	positive regulation of gamma delta t cell differentiation	6	6	11961	19747	0.0493609362158289	0.0525278790252103
hsa-miR-150-5p	positive regulation of protein complex assembly	12	14	11961	19747	0.0434989247555365	0.0525278790252103
hsa-miR-150-5p	behavioral response to nicotine	6	6	11961	19747	0.0493609362158289	0.0525278790252103
hsa-miR-150-5p	midbrain hindbrain boundary development	6	6	11961	19747	0.0493609362158289	0.0525278790252103
hsa-miR-150-5p	monocarboxylic acid transport	6	6	11961	19747	0.0493609362158289	0.0525278790252103
hsa-miR-150-5p	dna damage induced protein phosphorylation	6	6	11961	19747	0.0493609362158289	0.0525278790252103
hsa-miR-150-5p	regulation of dna repair	6	6	11961	19747	0.0493609362158289	0.0525278790252103
hsa-miR-150-5p	3 utr mediated mrna stabilization	9	10	11961	19747	0.0498784465305177	0.0525278790252103
hsa-miR-150-5p	regulation of insulin secretion	53	75	11961	19747	0.0451898776394272	0.0525278790252103
hsa-miR-150-5p	convergent extension	6	6	11961	19747	0.0493609362158289	0.0525278790252103
hsa-miR-150-5p	regulation of release of sequestered calcium ion into cytosol	6	6	11961	19747	0.0493609362158289	0.0525278790252103
hsa-miR-150-5p	selenocysteine incorporation	6	6	11961	19747	0.0493609362158289	0.0525278790252103
hsa-miR-150-5p	negative regulation of focal adhesion assembly	6	6	11961	19747	0.0493609362158289	0.0525278790252103
hsa-miR-150-5p	genitalia development	6	6	11961	19747	0.0493609362158289	0.0525278790252103
hsa-miR-150-5p	platelet degranulation	57	81	11961	19747	0.0433001314266559	0.0525278790252103
hsa-miR-150-5p	positive regulation of cell cell adhesion mediated by cadherin	6	6	11961	19747	0.0493609362158289	0.0525278790252103
hsa-miR-150-5p	negative regulation of protein tyrosine kinase activity	6	6	11961	19747	0.0493609362158289	0.0525278790252103
hsa-miR-150-5p	cellular response to cytokine stimulus	9	10	11961	19747	0.0498784465305177	0.0525278790252103
hsa-miR-150-5p	protein targeting	23	30	11961	19747	0.0494897710923225	0.0525278790252103
hsa-miR-150-5p	central nervous system neuron development	12	14	11961	19747	0.0434989247555365	0.0525278790252103
hsa-miR-150-5p	positive regulation of epithelial cell proliferation involved in lung morphogenesis	6	6	11961	19747	0.0493609362158289	0.0525278790252103
hsa-miR-150-5p	signal transduction in response to dna damage	9	10	11961	19747	0.0498784465305177	0.0525278790252103
hsa-miR-150-5p	rrna catabolic process	6	6	11961	19747	0.0493609362158289	0.0525278790252103
hsa-miR-150-5p	pyrimidine nucleoside biosynthetic process	6	6	11961	19747	0.0493609362158289	0.0525278790252103
hsa-miR-150-5p	ventricular trabecula myocardium morphogenesis	9	10	11961	19747	0.0498784465305177	0.0525278790252103
hsa-miR-150-5p	positive regulation of transcription initiation from rna polymerase ii promoter	6	6	11961	19747	0.0493609362158289	0.0525278790252103
hsa-miR-150-5p	fucosylation	6	6	11961	19747	0.0493609362158289	0.0525278790252103
hsa-miR-150-5p	angiogenesis involved in wound healing	6	6	11961	19747	0.0493609362158289	0.0525278790252103
hsa-miR-150-5p	hemopoietic stem cell differentiation	6	6	11961	19747	0.0493609362158289	0.0525278790252103
hsa-miR-150-5p	cell fate determination	12	14	11961	19747	0.0434989247555365	0.0525278790252103
hsa-miR-150-5p	head morphogenesis	6	6	11961	19747	0.0493609362158289	0.0525278790252103
hsa-miR-150-5p	cilium assembly	45	63	11961	19747	0.0487447557315363	0.0525278790252103
hsa-miR-150-5p	positive regulation of phosphoprotein phosphatase activity	6	6	11961	19747	0.0493609362158289	0.0525278790252103
hsa-miR-150-5p	positive regulation of glucose metabolic process	6	6	11961	19747	0.0493609362158289	0.0525278790252103
hsa-miR-150-5p	cerebellar granule cell differentiation	6	6	11961	19747	0.0493609362158289	0.0525278790252103
hsa-miR-150-5p	fibroblast migration	6	6	11961	19747	0.0493609362158289	0.0525278790252103
hsa-miR-150-5p	regulation of actin polymerization or depolymerization	6	6	11961	19747	0.0493609362158289	0.0525278790252103
hsa-miR-150-5p	positive regulation of apoptotic process	124	186	11961	19747	0.0500885171695343	0.0526275664269761
hsa-miR-150-5p	digestive tract morphogenesis	14	17	11961	19747	0.0510838551489798	0.0527018958098072
hsa-miR-150-5p	muscle cell differentiation	25	33	11961	19747	0.0507970651829473	0.0527018958098072
hsa-miR-150-5p	positive regulation of protein catabolic process	25	33	11961	19747	0.0507970651829473	0.0527018958098072
hsa-miR-150-5p	glutamate secretion	14	17	11961	19747	0.0510838551489798	0.0527018958098072
hsa-miR-150-5p	positive regulation of cysteine type endopeptidase activity involved in apoptotic process	25	33	11961	19747	0.0507970651829473	0.0527018958098072
hsa-miR-150-5p	histone acetylation	14	17	11961	19747	0.0510838551489798	0.0527018958098072
hsa-miR-150-5p	positive regulation of axon extension	14	17	11961	19747	0.0510838551489798	0.0527018958098072
hsa-miR-150-5p	bone morphogenesis	14	17	11961	19747	0.0510838551489798	0.0527018958098072
hsa-miR-150-5p	positive regulation of jnk cascade	35	48	11961	19747	0.0518985476136875	0.0530217780433759
hsa-miR-150-5p	endocrine pancreas development	29	39	11961	19747	0.052091571411036	0.0530217780433759
hsa-miR-150-5p	receptor mediated endocytosis	35	48	11961	19747	0.0518985476136875	0.0530217780433759
hsa-miR-150-5p	positive regulation of map kinase activity	29	39	11961	19747	0.052091571411036	0.0530217780433759
hsa-miR-150-5p	lactation	29	39	11961	19747	0.052091571411036	0.0530217780433759
hsa-miR-150-5p	chromatin modification	67	97	11961	19747	0.0517801939773519	0.0530217780433759
hsa-miR-150-5p	central nervous system development	74	108	11961	19747	0.0538036079130386	0.0546424169450904
hsa-miR-150-5p	negative regulation of protein catabolic process	16	20	11961	19747	0.0564251679385686	0.0568213641162205
hsa-miR-150-5p	cellular response to organic substance	16	20	11961	19747	0.0564251679385686	0.0568213641162205
hsa-miR-150-5p	liver development	48	68	11961	19747	0.056447539352298	0.0568213641162205
hsa-miR-150-5p	ventricular septum morphogenesis	16	20	11961	19747	0.0564251679385686	0.0568213641162205
hsa-miR-150-5p	cell proliferation	213	328	11961	19747	0.0568479389588706	0.0570983704080287
hsa-miR-150-5p	response to toxin	44	62	11961	19747	0.0588883022816246	0.059017727121804
hsa-miR-150-5p	negative regulation of apoptotic process	194	298	11961	19747	0.0595009861911989	0.0595009861911989

## Sheet: hsa-miR-146a
Functional GO annotation study for biological process (BP) conducted on the list of putative targets obtained for miRNAs deregulated in DC after Mtb infection, namely miR-155-5p, miR-155-3p, miR-29b-1-5p, miR-150-5p, miR-146a-5p, miR-212-5p and miR483-5p.
GENE ONTHOLOGY miR-146a
* Cells with green background depict the significant GOBPs after pvalue adjustment (multiple testing method or FDR correction).
GOBP-Fg', 'GOBP-Bg', 'GenomeFG' and 'GenomeBG' stand for 'number of genes predicted as putative targets in a given GOBP', 'number of genes in a given GOBP','total number of target genes within genome' and 'total number of genes within genome'
miRNA	GOBP name	GOBP-Fg	GOBP-Bg	GenomeFG	GenomeBG	Fisher	BH
hsa-miR-146a-5p	transcription dna dependent	1412	1765	13936	19747	2.99169e-07	0.000114881
hsa-miR-146a-5p	regulation of transcription dna dependent	988	1221	13936	19747	0.00113767	0.218433
hsa-miR-146a-5p	positive regulation of transcription from rna polymerase ii promoter	528	636	13936	19747	12.9177	1653.47
hsa-miR-146a-5p	positive regulation of transcription dna dependent	403	481	13936	19747	778.774	74762.3
hsa-miR-146a-5p	small gtpase mediated signal transduction	268	315	13936	19747	105121	8.07332e+06
hsa-miR-146a-5p	protein transport	308	370	13936	19747	950249	6.08159e+07
hsa-miR-146a-5p	homophilic cell adhesion	123	136	13936	19747	1.75296e+06	8.41422e+07
hsa-miR-146a-5p	negative regulation of transcription from rna polymerase ii promoter	374	457	13936	19747	1.58768e+06	8.41422e+07
hsa-miR-146a-5p	nervous system development	242	290	13936	19747	2.37897e+07	1.01503e+09
hsa-miR-146a-5p	axon guidance	258	312	13936	19747	4.77943e+07	1.8353e+09
hsa-miR-146a-5p	cell division	241	291	13936	19747	8.86349e+07	3.09416e+09
hsa-miR-146a-5p	protein ubiquitination	210	251	13936	19747	9.95e+07	3.184e+09
hsa-miR-146a-5p	blood coagulation	369	460	13936	19747	1.26547e+08	3.738e+09
hsa-miR-146a-5p	nerve growth factor receptor signaling pathway	184	218	13936	19747	1.37726e+08	3.77764e+09
hsa-miR-146a-5p	signal transduction	759	987	13936	19747	2.893e+08	6.94321e+09
hsa-miR-146a-5p	in utero embryonic development	141	164	13936	19747	2.73102e+08	6.94321e+09
hsa-miR-146a-5p	cell cycle	197	238	13936	19747	9.27402e+08	0.00020948368652147
hsa-miR-146a-5p	transcription from rna polymerase ii promoter	241	296	13936	19747	1.16635e+09	0.000235725175133371
hsa-miR-146a-5p	protein ubiquitination involved in ubiquitin dependent protein catabolic process	46	48	13936	19747	1.15783e+09	0.000235725175133371
hsa-miR-146a-5p	gtp catabolic process	102	117	13936	19747	1.77639e+09	0.000341066187956864
hsa-miR-146a-5p	transmembrane transport	357	451	13936	19747	1.90825e+09	0.000348936801261426
hsa-miR-146a-5p	negative regulation of cell proliferation	276	344	13936	19747	2.60483e+09	0.00045466095430145
hsa-miR-146a-5p	angiogenesis	160	192	13936	19747	2.98705e+09	0.000454731086255978
hsa-miR-146a-5p	cellular response to amino acid stimulus	30	30	13936	19747	2.85178e+09	0.000454731086255978
hsa-miR-146a-5p	wnt receptor signaling pathway	118	138	13936	19747	3.07891e+09	0.000454731086255978
hsa-miR-146a-5p	dna repair	225	277	13936	19747	3.06394e+09	0.000454731086255978
hsa-miR-146a-5p	cellular component disassembly involved in apoptotic process	46	49	13936	19747	5.88791e+09	0.000779640293549253
hsa-miR-146a-5p	transcription initiation from rna polymerase ii promoter	153	184	13936	19747	5.5932e+09	0.000779640293549253
hsa-miR-146a-5p	protein autophosphorylation	129	153	13936	19747	5.69347e+09	0.000779640293549253
hsa-miR-146a-5p	apoptotic process	524	680	13936	19747	6.79009e+08	0.000869131829095872
hsa-miR-146a-5p	positive regulation of apoptotic process	154	186	13936	19747	8.31143e+09	0.00102954513202703
hsa-miR-146a-5p	regulation of rho protein signal transduction	54	59	13936	19747	9.16502e+09	0.00109980295278834
hsa-miR-146a-5p	fat cell differentiation	39	41	13936	19747	9.88038e+09	0.00114971709217509
hsa-miR-146a-5p	glycosaminoglycan metabolic process	93	108	13936	19747	0.000120269434261357	0.00135833713989297
hsa-miR-146a-5p	rna splicing	190	234	13936	19747	0.000128903004277889	0.00137496537896415
hsa-miR-146a-5p	protein phosphorylation	270	340	13936	19747	0.000126368326596087	0.00137496537896415
hsa-miR-146a-5p	mrna splicing via spliceosome	139	168	13936	19747	0.000193933582798946	0.00190949989217423
hsa-miR-146a-5p	negative regulation of canonical wnt receptor signaling pathway	64	72	13936	19747	0.000188125745275643	0.00190949989217423
hsa-miR-146a-5p	transforming growth factor beta receptor signaling pathway	98	115	13936	19747	0.000189929857931749	0.00190949989217423
hsa-miR-146a-5p	regulation of transcription from rna polymerase ii promoter	174	214	13936	19747	0.000212108178886267	0.00203623851730816
hsa-miR-146a-5p	cell adhesion	336	430	13936	19747	0.00021846056537984	0.00204606968550874
hsa-miR-146a-5p	response to gamma radiation	30	31	13936	19747	0.00028066123969184	0.00256604562003968
hsa-miR-146a-5p	response to dna damage stimulus	116	139	13936	19747	0.0003216379345353	0.00286849078339584
hsa-miR-146a-5p	protein k48 linked ubiquitination	35	37	13936	19747	0.00032868123559744	0.00286849078339584
hsa-miR-146a-5p	protein dephosphorylation	84	98	13936	19747	0.000358981335430603	0.00295273889224076
hsa-miR-146a-5p	intracellular signal transduction	198	247	13936	19747	0.000376781785728639	0.00295273889224076
hsa-miR-146a-5p	positive regulation of mapk cascade	53	59	13936	19747	0.000365539720747345	0.00295273889224076
hsa-miR-146a-5p	regulation of small gtpase mediated signal transduction	122	147	13936	19747	0.000363773855722032	0.00295273889224076
hsa-miR-146a-5p	cell migration	91	107	13936	19747	0.000372237194346717	0.00295273889224076
hsa-miR-146a-5p	somatic stem cell maintenance	29	30	13936	19747	0.000386000512076977	0.00296448393275119
hsa-miR-146a-5p	liver development	60	68	13936	19747	0.000481484944311635	0.00362529840422878
hsa-miR-146a-5p	negative regulation of transcription dna dependent	333	429	13936	19747	0.000555398229364612	0.00404087960501304
hsa-miR-146a-5p	cerebral cortex development	33	35	13936	19747	0.000594883315289544	0.00404087960501304
hsa-miR-146a-5p	cell cell junction organization	55	62	13936	19747	0.000610341190340511	0.00404087960501304
hsa-miR-146a-5p	hemopoiesis	47	52	13936	19747	0.000568798053606504	0.00404087960501304
hsa-miR-146a-5p	fibroblast growth factor receptor signaling pathway	99	118	13936	19747	0.000591259093684144	0.00404087960501304
hsa-miR-146a-5p	heart development	109	131	13936	19747	0.000607697006596649	0.00404087960501304
hsa-miR-146a-5p	axonogenesis	59	67	13936	19747	0.000606455021999947	0.00404087960501304
hsa-miR-146a-5p	establishment or maintenance of cell polarity	21	21	13936	19747	0.000659856974204238	0.00429466234058351
hsa-miR-146a-5p	mitotic prometaphase	73	85	13936	19747	0.000768118041978714	0.00491595546866377
hsa-miR-146a-5p	toll like receptor signaling pathway	65	75	13936	19747	0.000875783901102211	0.00542420996811692
hsa-miR-146a-5p	protein complex assembly	90	107	13936	19747	0.000875091610051968	0.00542420996811692
hsa-miR-146a-5p	synaptic transmission	297	382	13936	19747	0.000892713875913395	0.00544130362461498
hsa-miR-146a-5p	mammary gland development	20	20	13936	19747	0.000935397997278456	0.00561238798367074
hsa-miR-146a-5p	mitotic cell cycle	250	319	13936	19747	0.000973968849728001	0.00575390828147004
hsa-miR-146a-5p	retrograde transport endosome to golgi	26	27	13936	19747	0.000998057342015121	0.00580687908081525
hsa-miR-146a-5p	positive regulation of sequence specific dna binding transcription factor activity	64	74	13936	19747	0.0010844536803551	0.00621537631725905
hsa-miR-146a-5p	negative regulation of neuron differentiation	40	44	13936	19747	0.00113707138208128	0.00642110898116485
hsa-miR-146a-5p	negative regulation of neuron apoptotic process	71	83	13936	19747	0.001154620974219	0.00642571672608832
hsa-miR-146a-5p	m phase of mitotic cell cycle	78	92	13936	19747	0.00117872100415346	0.00646612665135615
hsa-miR-146a-5p	positive regulation of gtpase activity	48	54	13936	19747	0.00124052748387532	0.00670933174377639
hsa-miR-146a-5p	cellular protein localization	35	38	13936	19747	0.00131872559997788	0.00678896904896055
hsa-miR-146a-5p	response to x ray	19	19	13936	19747	0.00132597051737511	0.00678896904896055
hsa-miR-146a-5p	brain development	124	152	13936	19747	0.00128856402079536	0.00678896904896055
hsa-miR-146a-5p	histone h4 k16 acetylation	19	19	13936	19747	0.00132597051737511	0.00678896904896055
hsa-miR-146a-5p	epidermal growth factor receptor signaling pathway	107	130	13936	19747	0.00148748294920756	0.00751570332231186
hsa-miR-146a-5p	toll like receptor 2 signaling pathway	62	72	13936	19747	0.00165357225666105	0.00824638631893302
hsa-miR-146a-5p	neuron migration	76	90	13936	19747	0.00172873148450333	0.0084205266597996
hsa-miR-146a-5p	hippocampus development	34	37	13936	19747	0.00173234793261502	0.0084205266597996
hsa-miR-146a-5p	endocytosis	96	116	13936	19747	0.0018091352825615	0.0086838493562952
hsa-miR-146a-5p	carbohydrate metabolic process	244	313	13936	19747	0.00189751403854111	0.00899562210863934
hsa-miR-146a-5p	negative regulation of gene expression	50	57	13936	19747	0.00195026751393512	0.00913296006525713
hsa-miR-146a-5p	cellular response to retinoic acid	42	47	13936	19747	0.00198903686453025	0.00920229103589897
hsa-miR-146a-5p	notch signaling pathway	92	111	13936	19747	0.00203761796598672	0.00920523881104588
hsa-miR-146a-5p	toll like receptor 1 signaling pathway	61	71	13936	19747	0.00203600725096437	0.00920523881104588
hsa-miR-146a-5p	intracellular protein kinase cascade	78	93	13936	19747	0.00225991518365831	0.0100907840758697
hsa-miR-146a-5p	vesicle mediated transport	101	123	13936	19747	0.00233070076049945	0.0101703305912703
hsa-miR-146a-5p	palate development	53	61	13936	19747	0.00232893678374051	0.0101703305912703
hsa-miR-146a-5p	positive regulation of cell cycle	23	24	13936	19747	0.00255325520113274	0.0105424730885481
hsa-miR-146a-5p	cellular membrane fusion	23	24	13936	19747	0.00255325520113274	0.0105424730885481
hsa-miR-146a-5p	ion transport	107	131	13936	19747	0.0024937175205743	0.0105424730885481
hsa-miR-146a-5p	intracellular protein transport	132	164	13936	19747	0.00252528802380143	0.0105424730885481
hsa-miR-146a-5p	positive regulation of cell division	41	46	13936	19747	0.00253942399938112	0.0105424730885481
hsa-miR-146a-5p	actin cytoskeleton organization	103	126	13936	19747	0.00283044774766868	0.0115626801606891
hsa-miR-146a-5p	transmembrane receptor protein tyrosine kinase signaling pathway	52	60	13936	19747	0.00289400500973481	0.0116978728814544
hsa-miR-146a-5p	glycosaminoglycan biosynthetic process	32	35	13936	19747	0.00297141547009894	0.0117631292836907
hsa-miR-146a-5p	adherens junction organization	32	35	13936	19747	0.00297141547009894	0.0117631292836907
hsa-miR-146a-5p	insulin receptor signaling pathway	115	142	13936	19747	0.00312435491874493	0.0122423702938577
hsa-miR-146a-5p	chromosome segregation	55	64	13936	19747	0.00333239838535757	0.0129256664644173
hsa-miR-146a-5p	neuron development	22	23	13936	19747	0.00348230037412166	0.0133720334366272
hsa-miR-146a-5p	phosphatidylinositol biosynthetic process	51	59	13936	19747	0.00358836811691017	0.0136429045236981
hsa-miR-146a-5p	g2 m transition of mitotic cell cycle	95	116	13936	19747	0.00364660931911179	0.0137284115543032
hsa-miR-146a-5p	cilium morphogenesis	31	34	13936	19747	0.00387898779282819	0.0143144445373516
hsa-miR-146a-5p	induction of apoptosis by extracellular signals	88	107	13936	19747	0.00398866032681411	0.0143144445373516
hsa-miR-146a-5p	positive regulation of cell migration	88	107	13936	19747	0.00398866032681411	0.0143144445373516
hsa-miR-146a-5p	inner ear development	31	34	13936	19747	0.00387898779282819	0.0143144445373516
hsa-miR-146a-5p	leukocyte migration	88	107	13936	19747	0.00398866032681411	0.0143144445373516
hsa-miR-146a-5p	positive regulation of smooth muscle cell proliferation	35	39	13936	19747	0.00409038767563139	0.0145436006244672
hsa-miR-146a-5p	virus host interaction	245	317	13936	19747	0.00418744804962919	0.0147521105601615
hsa-miR-146a-5p	chromatin remodeling	50	58	13936	19747	0.00443936749386768	0.015497428342229
hsa-miR-146a-5p	myd88 dependent toll like receptor signaling pathway	64	76	13936	19747	0.00453574027738411	0.0156912096082477
hsa-miR-146a-5p	response to organic cyclic compound	74	89	13936	19747	0.00463545962692563	0.0158930044351736
hsa-miR-146a-5p	positive regulation of i kappab kinase nf kappab cascade	115	143	13936	19747	0.00490256767789648	0.0165220293795494
hsa-miR-146a-5p	platelet activation	163	207	13936	19747	0.00490497747205374	0.0165220293795494
hsa-miR-146a-5p	phosphatidylinositol mediated signaling	60	71	13936	19747	0.00504324176852673	0.0165521781120877
hsa-miR-146a-5p	chondroitin sulfate metabolic process	42	48	13936	19747	0.00502997234863673	0.0165521781120877
hsa-miR-146a-5p	mrna processing	154	195	13936	19747	0.00499869089531681	0.0165521781120877
hsa-miR-146a-5p	histone h4 k8 acetylation	15	15	13936	19747	0.00535293159323873	0.0165768204177716
hsa-miR-146a-5p	histone h4 k5 acetylation	15	15	13936	19747	0.00535293159323873	0.0165768204177716
hsa-miR-146a-5p	dna dependent dna replication	15	15	13936	19747	0.00535293159323873	0.0165768204177716
hsa-miR-146a-5p	heart looping	38	43	13936	19747	0.00521271192128568	0.0165768204177716
hsa-miR-146a-5p	phospholipid biosynthetic process	15	15	13936	19747	0.00535293159323873	0.0165768204177716
hsa-miR-146a-5p	androgen receptor signaling pathway	38	43	13936	19747	0.00521271192128568	0.0165768204177716
hsa-miR-146a-5p	neurotransmitter transport	15	15	13936	19747	0.00535293159323873	0.0165768204177716
hsa-miR-146a-5p	cell junction assembly	63	75	13936	19747	0.00547090704045617	0.0166994125665213
hsa-miR-146a-5p	cellular response to insulin stimulus	49	57	13936	19747	0.0054794947483898	0.0166994125665213
hsa-miR-146a-5p	cellular response to mechanical stimulus	45	52	13936	19747	0.0059133676895096	0.0177401030685288
hsa-miR-146a-5p	positive regulation of endothelial cell proliferation	45	52	13936	19747	0.0059133676895096	0.0177401030685288
hsa-miR-146a-5p	phospholipid metabolic process	173	221	13936	19747	0.00597537814381619	0.0177871721490342
hsa-miR-146a-5p	regulation of cell migration	41	47	13936	19747	0.00630040275419543	0.0186104204431619
hsa-miR-146a-5p	embryonic cranial skeleton morphogenesis	20	21	13936	19747	0.00644621845876282	0.0187526355164009
hsa-miR-146a-5p	platelet derived growth factor receptor signaling pathway	20	21	13936	19747	0.00644621845876282	0.0187526355164009
hsa-miR-146a-5p	transcription elongation from rna polymerase ii promoter	55	65	13936	19747	0.00679148105106926	0.0191759464971367
hsa-miR-146a-5p	rna processing	55	65	13936	19747	0.00679148105106926	0.0191759464971367
hsa-miR-146a-5p	double strand break repair	48	56	13936	19747	0.00674718662985188	0.0191759464971367
hsa-miR-146a-5p	embryo development	88	108	13936	19747	0.00666368441228781	0.0191759464971367
hsa-miR-146a-5p	positive regulation of osteoblast differentiation	44	51	13936	19747	0.00732989439298102	0.0201048531921765
hsa-miR-146a-5p	peptidyl tyrosine phosphorylation	44	51	13936	19747	0.00732989439298102	0.0201048531921765
hsa-miR-146a-5p	mrna transport	44	51	13936	19747	0.00732989439298102	0.0201048531921765
hsa-miR-146a-5p	nuclear transcribed mrna catabolic process deadenylation dependent decay	44	51	13936	19747	0.00732989439298102	0.0201048531921765
hsa-miR-146a-5p	dna replication	112	140	13936	19747	0.00745653674835128	0.0203071639104035
hsa-miR-146a-5p	gene expression	499	667	13936	19747	0.00754697118742405	0.020408710816696
hsa-miR-146a-5p	skeletal system morphogenesis	24	26	13936	19747	0.00790020274514844	0.0212145304485105
hsa-miR-146a-5p	mitosis	147	187	13936	19747	0.00818271395413207	0.0215756840275648
hsa-miR-146a-5p	t cell activation	36	41	13936	19747	0.00831562821895725	0.0215756840275648
hsa-miR-146a-5p	activation of mapk activity	74	90	13936	19747	0.00810928122394768	0.0215756840275648
hsa-miR-146a-5p	cytokinesis	47	55	13936	19747	0.00828769376321764	0.0215756840275648
hsa-miR-146a-5p	mapk cascade	54	64	13936	19747	0.00823695998377301	0.0215756840275648
hsa-miR-146a-5p	nucleobase containing compound metabolic process	32	36	13936	19747	0.00857324126357824	0.0219672670530239
hsa-miR-146a-5p	ubiquitin dependent protein catabolic process	117	147	13936	19747	0.00858096369258744	0.0219672670530239
hsa-miR-146a-5p	calcium ion transport	63	76	13936	19747	0.0100028690461131	0.0252704060112331
hsa-miR-146a-5p	positive regulation of peptidyl tyrosine phosphorylation	53	63	13936	19747	0.00996611337613015	0.0252704060112331
hsa-miR-146a-5p	chromatin modification	79	97	13936	19747	0.0101308017105223	0.0253191030402679
hsa-miR-146a-5p	autophagy	46	54	13936	19747	0.0101540152817741	0.0253191030402679
hsa-miR-146a-5p	positive regulation of phosphatidylinositol 3 kinase cascade	35	40	13936	19747	0.0104604569394783	0.0254228826883524
hsa-miR-146a-5p	release of cytochrome c from mitochondria	23	25	13936	19747	0.0104182257656318	0.0254228826883524
hsa-miR-146a-5p	ephrin receptor signaling pathway	23	25	13936	19747	0.0104182257656318	0.0254228826883524
hsa-miR-146a-5p	endosome to lysosome transport	23	25	13936	19747	0.0104182257656318	0.0254228826883524
hsa-miR-146a-5p	definitive hemopoiesis	13	13	13936	19747	0.0107538872959402	0.0256490231157828
hsa-miR-146a-5p	negative regulation of epithelial to mesenchymal transition	13	13	13936	19747	0.0107538872959402	0.0256490231157828
hsa-miR-146a-5p	ventricular septum development	13	13	13936	19747	0.0107538872959402	0.0256490231157828
hsa-miR-146a-5p	neuron projection development	49	58	13936	19747	0.011142409800788	0.026165343661611
hsa-miR-146a-5p	osteoblast differentiation	42	49	13936	19747	0.011174782188813	0.026165343661611
hsa-miR-146a-5p	odontogenesis of dentin containing tooth	42	49	13936	19747	0.011174782188813	0.026165343661611
hsa-miR-146a-5p	gamma aminobutyric acid signaling pathway	18	19	13936	19747	0.0118446570278557	0.0267549899923328
hsa-miR-146a-5p	positive regulation vascular endothelial growth factor production	18	19	13936	19747	0.0118446570278557	0.0267549899923328
hsa-miR-146a-5p	myeloid cell differentiation	18	19	13936	19747	0.0118446570278557	0.0267549899923328
hsa-miR-146a-5p	eye development	18	19	13936	19747	0.0118446570278557	0.0267549899923328
hsa-miR-146a-5p	vesicle docking involved in exocytosis	18	19	13936	19747	0.0118446570278557	0.0267549899923328
hsa-miR-146a-5p	positive regulation of dna binding	18	19	13936	19747	0.0118446570278557	0.0267549899923328
hsa-miR-146a-5p	response to drug	214	279	13936	19747	0.0127014872112315	0.0285226379480287
hsa-miR-146a-5p	histone h3 acetylation	34	39	13936	19747	0.0131208383339464	0.0292930344199734
hsa-miR-146a-5p	nuclear transcribed mrna poly a tail shortening	22	24	13936	19747	0.0137017972769999	0.0298948304225452
hsa-miR-146a-5p	face morphogenesis	22	24	13936	19747	0.0137017972769999	0.0298948304225452
hsa-miR-146a-5p	hippo signaling cascade	22	24	13936	19747	0.0137017972769999	0.0298948304225452
hsa-miR-146a-5p	positive regulation of calcium ion transport	22	24	13936	19747	0.0137017972769999	0.0298948304225452
hsa-miR-146a-5p	midgut development	12	12	13936	19747	0.0152418820587029	0.0306433649766593
hsa-miR-146a-5p	cell cell adhesion	67	82	13936	19747	0.0150935126953588	0.0306433649766593
hsa-miR-146a-5p	negative regulation by host of viral transcription	12	12	13936	19747	0.0152418820587029	0.0306433649766593
hsa-miR-146a-5p	positive regulation of autophagy	12	12	13936	19747	0.0152418820587029	0.0306433649766593
hsa-miR-146a-5p	response to salt stress	12	12	13936	19747	0.0152418820587029	0.0306433649766593
hsa-miR-146a-5p	neuron differentiation	64	78	13936	19747	0.0146423006942301	0.0306433649766593
hsa-miR-146a-5p	cdp diacylglycerol biosynthetic process	12	12	13936	19747	0.0152418820587029	0.0306433649766593
hsa-miR-146a-5p	positive regulation of cell cell adhesion	12	12	13936	19747	0.0152418820587029	0.0306433649766593
hsa-miR-146a-5p	brain morphogenesis	12	12	13936	19747	0.0152418820587029	0.0306433649766593
hsa-miR-146a-5p	regulation of acetyl coa biosynthetic process from pyruvate	12	12	13936	19747	0.0152418820587029	0.0306433649766593
hsa-miR-146a-5p	oligosaccharide biosynthetic process	12	12	13936	19747	0.0152418820587029	0.0306433649766593
hsa-miR-146a-5p	cellular response to transforming growth factor beta stimulus	26	29	13936	19747	0.0141639425647617	0.0306433649766593
hsa-miR-146a-5p	regulation of cyclin dependent protein kinase activity	44	52	13936	19747	0.0151207912620738	0.0306433649766593
hsa-miR-146a-5p	olfactory bulb development	12	12	13936	19747	0.0152418820587029	0.0306433649766593
hsa-miR-146a-5p	calcium ion dependent exocytosis	12	12	13936	19747	0.0152418820587029	0.0306433649766593
hsa-miR-146a-5p	induction of apoptosis	147	189	13936	19747	0.0158884342333466	0.0317768684666931
hsa-miR-146a-5p	regulation of nitric oxide synthase activity	17	18	13936	19747	0.0160042277595176	0.0318426085992475
hsa-miR-146a-5p	stress activated mapk cascade	47	56	13936	19747	0.0163325643485721	0.0321625882556498
hsa-miR-146a-5p	positive regulation of neuron differentiation	47	56	13936	19747	0.0163325643485721	0.0321625882556498
hsa-miR-146a-5p	cell proliferation	249	328	13936	19747	0.017428768493052	0.0339728279255429
hsa-miR-146a-5p	wound healing	50	60	13936	19747	0.0173873889072706	0.0339728279255429
hsa-miR-146a-5p	outflow tract morphogenesis	29	33	13936	19747	0.0175234860448375	0.0339849426324121
hsa-miR-146a-5p	long term memory	21	23	13936	19747	0.0179680608421324	0.0344177695504339
hsa-miR-146a-5p	neurogenesis	25	28	13936	19747	0.0181948104654638	0.0344177695504339
hsa-miR-146a-5p	jak stat cascade	25	28	13936	19747	0.0181948104654638	0.0344177695504339
hsa-miR-146a-5p	cerebellum development	21	23	13936	19747	0.0179680608421324	0.0344177695504339
hsa-miR-146a-5p	regulation of actin cytoskeleton organization	25	28	13936	19747	0.0181948104654638	0.0344177695504339
hsa-miR-146a-5p	protein stabilization	53	64	13936	19747	0.0182974888120328	0.0344423318814734
hsa-miR-146a-5p	cell cycle arrest	102	129	13936	19747	0.0188971587630658	0.0353976047074013
hsa-miR-146a-5p	cell death	113	144	13936	19747	0.0206706096689599	0.0375354373137462
hsa-miR-146a-5p	actomyosin structure organization	11	11	13936	19747	0.0216024261623383	0.0375354373137462
hsa-miR-146a-5p	replicative senescence	11	11	13936	19747	0.0216024261623383	0.0375354373137462
hsa-miR-146a-5p	calcium ion transport into cytosol	11	11	13936	19747	0.0216024261623383	0.0375354373137462
hsa-miR-146a-5p	dermatan sulfate biosynthetic process	11	11	13936	19747	0.0216024261623383	0.0375354373137462
hsa-miR-146a-5p	regulation of embryonic development	11	11	13936	19747	0.0216024261623383	0.0375354373137462
hsa-miR-146a-5p	negative regulation of s phase of mitotic cell cycle	11	11	13936	19747	0.0216024261623383	0.0375354373137462
hsa-miR-146a-5p	microtubule nucleation	11	11	13936	19747	0.0216024261623383	0.0375354373137462
hsa-miR-146a-5p	toll like receptor 4 signaling pathway	68	84	13936	19747	0.021103687136763	0.0375354373137462
hsa-miR-146a-5p	interleukin 1 mediated signaling pathway	11	11	13936	19747	0.0216024261623383	0.0375354373137462
hsa-miR-146a-5p	glycogen biosynthetic process	16	17	13936	19747	0.0215721193080661	0.0375354373137462
hsa-miR-146a-5p	telomere maintenance via telomerase	11	11	13936	19747	0.0216024261623383	0.0375354373137462
hsa-miR-146a-5p	positive regulation of viral transcription	39	46	13936	19747	0.0205990181963118	0.0375354373137462
hsa-miR-146a-5p	response to lead ion	11	11	13936	19747	0.0216024261623383	0.0375354373137462
hsa-miR-146a-5p	mitochondrion morphogenesis	11	11	13936	19747	0.0216024261623383	0.0375354373137462
hsa-miR-146a-5p	decidualization	16	17	13936	19747	0.0215721193080661	0.0375354373137462
hsa-miR-146a-5p	keratan sulfate metabolic process	28	32	13936	19747	0.0220995099005063	0.0377164968968641
hsa-miR-146a-5p	response to organic nitrogen	28	32	13936	19747	0.0220995099005063	0.0377164968968641
hsa-miR-146a-5p	germ cell development	28	32	13936	19747	0.0220995099005063	0.0377164968968641
hsa-miR-146a-5p	protein processing	28	32	13936	19747	0.0220995099005063	0.0377164968968641
hsa-miR-146a-5p	dna recombination	55	67	13936	19747	0.0225805981861294	0.0383670340861667
hsa-miR-146a-5p	regulation of cell adhesion	35	41	13936	19747	0.0229719578091846	0.0383821658221975
hsa-miR-146a-5p	proximal distal pattern formation	20	22	13936	19747	0.0234890858547303	0.0383821658221975
hsa-miR-146a-5p	cenh3 containing nucleosome assembly at centromere	20	22	13936	19747	0.0234890858547303	0.0383821658221975
hsa-miR-146a-5p	membrane protein ectodomain proteolysis	20	22	13936	19747	0.0234890858547303	0.0383821658221975
hsa-miR-146a-5p	filopodium assembly	24	27	13936	19747	0.0232960516943838	0.0383821658221975
hsa-miR-146a-5p	actin filament bundle assembly	20	22	13936	19747	0.0234890858547303	0.0383821658221975
hsa-miR-146a-5p	endosome organization	20	22	13936	19747	0.0234890858547303	0.0383821658221975
hsa-miR-146a-5p	embryonic digit morphogenesis	35	41	13936	19747	0.0229719578091846	0.0383821658221975
hsa-miR-146a-5p	regulation of angiogenesis	20	22	13936	19747	0.0234890858547303	0.0383821658221975
hsa-miR-146a-5p	kidney development	61	75	13936	19747	0.0237884396964321	0.0387066137433471
hsa-miR-146a-5p	response to estradiol stimulus	64	79	13936	19747	0.0242222708299193	0.0392462109649326
hsa-miR-146a-5p	peptidyl tyrosine dephosphorylation	38	45	13936	19747	0.0251053621346715	0.0405061305029993
hsa-miR-146a-5p	response to stimulus	51	62	13936	19747	0.0258503894288177	0.0413606230861083
hsa-miR-146a-5p	response to toxin	51	62	13936	19747	0.0258503894288177	0.0413606230861083
hsa-miR-146a-5p	protein targeting to lysosome	10	10	13936	19747	0.0306166225165928	0.0419885108798987
hsa-miR-146a-5p	response to progesterone stimulus	19	21	13936	19747	0.0306028328334739	0.0419885108798987
hsa-miR-146a-5p	focal adhesion assembly	15	16	13936	19747	0.0289992057836226	0.0419885108798987
hsa-miR-146a-5p	energy reserve metabolic process	84	106	13936	19747	0.0286566631349274	0.0419885108798987
hsa-miR-146a-5p	endocytic recycling	10	10	13936	19747	0.0306166225165928	0.0419885108798987
hsa-miR-146a-5p	cerebellar purkinje cell differentiation	10	10	13936	19747	0.0306166225165928	0.0419885108798987
hsa-miR-146a-5p	regulation of alternative mrna splicing via spliceosome	15	16	13936	19747	0.0289992057836226	0.0419885108798987
hsa-miR-146a-5p	aorta morphogenesis	10	10	13936	19747	0.0306166225165928	0.0419885108798987
hsa-miR-146a-5p	lung epithelial cell differentiation	10	10	13936	19747	0.0306166225165928	0.0419885108798987
hsa-miR-146a-5p	behavioral fear response	15	16	13936	19747	0.0289992057836226	0.0419885108798987
hsa-miR-146a-5p	labyrinthine layer blood vessel development	15	16	13936	19747	0.0289992057836226	0.0419885108798987
hsa-miR-146a-5p	termination of rna polymerase ii transcription	37	44	13936	19747	0.0304995016881092	0.0419885108798987
hsa-miR-146a-5p	gonad development	23	26	13936	19747	0.029723068922671	0.0419885108798987
hsa-miR-146a-5p	peripheral nervous system neuron development	10	10	13936	19747	0.0306166225165928	0.0419885108798987
hsa-miR-146a-5p	positive regulation by host of viral transcription	10	10	13936	19747	0.0306166225165928	0.0419885108798987
hsa-miR-146a-5p	positive regulation of macroautophagy	10	10	13936	19747	0.0306166225165928	0.0419885108798987
hsa-miR-146a-5p	cognition	15	16	13936	19747	0.0289992057836226	0.0419885108798987
hsa-miR-146a-5p	spinal cord motor neuron differentiation	10	10	13936	19747	0.0306166225165928	0.0419885108798987
hsa-miR-146a-5p	generation of neurons	10	10	13936	19747	0.0306166225165928	0.0419885108798987
hsa-miR-146a-5p	regulation of growth	41	49	13936	19747	0.0268958989511986	0.0419885108798987
hsa-miR-146a-5p	positive regulation of catenin import into nucleus	10	10	13936	19747	0.0306166225165928	0.0419885108798987
hsa-miR-146a-5p	regulation of n methyl d aspartate selective glutamate receptor activity	10	10	13936	19747	0.0306166225165928	0.0419885108798987
hsa-miR-146a-5p	negative regulation of dna binding	23	26	13936	19747	0.029723068922671	0.0419885108798987
hsa-miR-146a-5p	positive regulation of synaptic transmission	10	10	13936	19747	0.0306166225165928	0.0419885108798987
hsa-miR-146a-5p	cochlea development	10	10	13936	19747	0.0306166225165928	0.0419885108798987
hsa-miR-146a-5p	regulation of arf protein signal transduction	15	16	13936	19747	0.0289992057836226	0.0419885108798987
hsa-miR-146a-5p	regulation of interferon gamma mediated signaling pathway	15	16	13936	19747	0.0289992057836226	0.0419885108798987
hsa-miR-146a-5p	activation of phospholipase c activity	47	57	13936	19747	0.0296070297979079	0.0419885108798987
hsa-miR-146a-5p	branching involved in ureteric bud morphogenesis	34	40	13936	19747	0.0281963329025989	0.0419885108798987
hsa-miR-146a-5p	negative regulation of potassium ion transport	10	10	13936	19747	0.0306166225165928	0.0419885108798987
hsa-miR-146a-5p	extrinsic apoptotic signaling pathway via death domain receptors	15	16	13936	19747	0.0289992057836226	0.0419885108798987
hsa-miR-146a-5p	golgi organization	27	31	13936	19747	0.0277749194572823	0.0419885108798987
hsa-miR-146a-5p	regulation of translation	47	57	13936	19747	0.0296070297979079	0.0419885108798987
hsa-miR-146a-5p	positive regulation of tor signaling cascade	15	16	13936	19747	0.0289992057836226	0.0419885108798987
hsa-miR-146a-5p	ventricular trabecula myocardium morphogenesis	10	10	13936	19747	0.0306166225165928	0.0419885108798987
hsa-miR-146a-5p	regulation of glucose transport	27	31	13936	19747	0.0277749194572823	0.0419885108798987
hsa-miR-146a-5p	cell morphogenesis	37	44	13936	19747	0.0304995016881092	0.0419885108798987
hsa-miR-146a-5p	nitric oxide metabolic process	15	16	13936	19747	0.0289992057836226	0.0419885108798987
hsa-miR-146a-5p	nucleosome disassembly	15	16	13936	19747	0.0289992057836226	0.0419885108798987
hsa-miR-146a-5p	negative regulation of cell adhesion	27	31	13936	19747	0.0277749194572823	0.0419885108798987
hsa-miR-146a-5p	embryonic limb morphogenesis	30	35	13936	19747	0.0314730272373362	0.0430094037691712
hsa-miR-146a-5p	response to cytokine stimulus	40	48	13936	19747	0.0323892067647186	0.04406315676062
hsa-miR-146a-5p	ras protein signal transduction	59	73	13936	19747	0.0324736285501444	0.04406315676062
hsa-miR-146a-5p	anterior posterior pattern specification	74	93	13936	19747	0.0331412599235067	0.0445520887361833
hsa-miR-146a-5p	platelet degranulation	65	81	13936	19747	0.0330274165587328	0.0445520887361833
hsa-miR-146a-5p	glycerophospholipid biosynthetic process	71	89	13936	19747	0.0331820244233032	0.0445520887361833
hsa-miR-146a-5p	proteasomal ubiquitin dependent protein catabolic process	43	52	13936	19747	0.033922824865167	0.0453880304816172
hsa-miR-146a-5p	lactation	33	39	13936	19747	0.0344908913411393	0.0459878551215191
hsa-miR-146a-5p	thymus development	26	30	13936	19747	0.0347812553961002	0.0462145400418771
hsa-miR-146a-5p	regulation of bone mineralization	14	15	13936	19747	0.038867389453076	0.0489346804917416
hsa-miR-146a-5p	regulation of signal transduction	14	15	13936	19747	0.038867389453076	0.0489346804917416
hsa-miR-146a-5p	protein targeting to golgi	14	15	13936	19747	0.038867389453076	0.0489346804917416
hsa-miR-146a-5p	cellular response to hypoxia	55	68	13936	19747	0.0374098157612068	0.0489346804917416
hsa-miR-146a-5p	neural crest cell migration	29	34	13936	19747	0.038830478161031	0.0489346804917416
hsa-miR-146a-5p	actin filament based movement	14	15	13936	19747	0.038867389453076	0.0489346804917416
hsa-miR-146a-5p	regulation of heart rate by cardiac conduction	14	15	13936	19747	0.038867389453076	0.0489346804917416
hsa-miR-146a-5p	t cell receptor signaling pathway	64	80	13936	19747	0.0381615219154706	0.0489346804917416
hsa-miR-146a-5p	lysosome organization	22	25	13936	19747	0.037781321693699	0.0489346804917416
hsa-miR-146a-5p	nucleotide binding oligomerization domain containing signaling pathway	22	25	13936	19747	0.037781321693699	0.0489346804917416
hsa-miR-146a-5p	histone h3 k4 methylation	14	15	13936	19747	0.038867389453076	0.0489346804917416
hsa-miR-146a-5p	negative regulation of notch signaling pathway	14	15	13936	19747	0.038867389453076	0.0489346804917416
hsa-miR-146a-5p	positive regulation of mesenchymal cell proliferation	29	34	13936	19747	0.038830478161031	0.0489346804917416
hsa-miR-146a-5p	establishment of protein localization	14	15	13936	19747	0.038867389453076	0.0489346804917416
hsa-miR-146a-5p	positive regulation of protein phosphorylation	61	76	13936	19747	0.038039110881645	0.0489346804917416
hsa-miR-146a-5p	pharyngeal system development	14	15	13936	19747	0.038867389453076	0.0489346804917416
hsa-miR-146a-5p	protein o linked glycosylation	18	20	13936	19747	0.0397249346856531	0.0492076610299703
hsa-miR-146a-5p	eating behavior	18	20	13936	19747	0.0397249346856531	0.0492076610299703
hsa-miR-146a-5p	positive regulation of transforming growth factor beta receptor signaling pathway	18	20	13936	19747	0.0397249346856531	0.0492076610299703
hsa-miR-146a-5p	phosphatidylinositol 3 kinase cascade	18	20	13936	19747	0.0397249346856531	0.0492076610299703
hsa-miR-146a-5p	notch receptor processing	18	20	13936	19747	0.0397249346856531	0.0492076610299703
hsa-miR-146a-5p	neuron remodeling	9	9	13936	19747	0.0433913186782874	0.0498870250672526
hsa-miR-146a-5p	positive regulation of protein import into nucleus translocation	9	9	13936	19747	0.0433913186782874	0.0498870250672526
hsa-miR-146a-5p	glomerular basement membrane development	9	9	13936	19747	0.0433913186782874	0.0498870250672526
hsa-miR-146a-5p	striatum development	9	9	13936	19747	0.0433913186782874	0.0498870250672526
hsa-miR-146a-5p	regulation of microtubule based process	9	9	13936	19747	0.0433913186782874	0.0498870250672526
hsa-miR-146a-5p	negative regulation of catenin import into nucleus	9	9	13936	19747	0.0433913186782874	0.0498870250672526
hsa-miR-146a-5p	signal peptide processing	9	9	13936	19747	0.0433913186782874	0.0498870250672526
hsa-miR-146a-5p	exocytosis	45	55	13936	19747	0.041606337543786	0.0498870250672526
hsa-miR-146a-5p	dendritic spine morphogenesis	9	9	13936	19747	0.0433913186782874	0.0498870250672526
hsa-miR-146a-5p	negative regulation of cysteine type endopeptidase activity involved in apoptotic process	48	59	13936	19747	0.0425054821646857	0.0498870250672526
hsa-miR-146a-5p	negative regulation of multicellular organism growth	9	9	13936	19747	0.0433913186782874	0.0498870250672526
hsa-miR-146a-5p	negative regulation of fibroblast growth factor receptor signaling pathway	9	9	13936	19747	0.0433913186782874	0.0498870250672526
hsa-miR-146a-5p	protein heterotrimerization	9	9	13936	19747	0.0433913186782874	0.0498870250672526
hsa-miR-146a-5p	epithelial to mesenchymal transition	25	29	13936	19747	0.0433877348448518	0.0498870250672526
hsa-miR-146a-5p	protein oligomerization	32	38	13936	19747	0.0420403775696419	0.0498870250672526
hsa-miR-146a-5p	cell cycle cytokinesis	9	9	13936	19747	0.0433913186782874	0.0498870250672526
hsa-miR-146a-5p	positive regulation of intracellular estrogen receptor signaling pathway	9	9	13936	19747	0.0433913186782874	0.0498870250672526
hsa-miR-146a-5p	positive regulation of leukocyte chemotaxis	9	9	13936	19747	0.0433913186782874	0.0498870250672526
hsa-miR-146a-5p	cellular response to estradiol stimulus	9	9	13936	19747	0.0433913186782874	0.0498870250672526
hsa-miR-146a-5p	response to growth hormone stimulus	9	9	13936	19747	0.0433913186782874	0.0498870250672526
hsa-miR-146a-5p	cytoskeletal anchoring at plasma membrane	9	9	13936	19747	0.0433913186782874	0.0498870250672526
hsa-miR-146a-5p	response to inorganic substance	9	9	13936	19747	0.0433913186782874	0.0498870250672526
hsa-miR-146a-5p	lipid biosynthetic process	9	9	13936	19747	0.0433913186782874	0.0498870250672526
hsa-miR-146a-5p	negative regulation of g1 s transition of mitotic cell cycle	9	9	13936	19747	0.0433913186782874	0.0498870250672526
hsa-miR-146a-5p	pattern specification process	54	67	13936	19747	0.0436034336476999	0.0499812493155725
hsa-miR-146a-5p	toll signaling pathway	66	83	13936	19747	0.0438690677580834	0.0501269394177914
hsa-miR-146a-5p	regulation of insulin secretion	60	75	13936	19747	0.0439916108953013	0.0501269394177914
hsa-miR-146a-5p	hexose transport	35	42	13936	19747	0.0445592899088675	0.0504742398967702
hsa-miR-146a-5p	calcium mediated signaling	35	42	13936	19747	0.0445592899088675	0.0504742398967702
hsa-miR-146a-5p	g2 m transition dna damage checkpoint	21	24	13936	19747	0.0478319057980603	0.052357716804496
hsa-miR-146a-5p	apoptotic dna fragmentation	21	24	13936	19747	0.0478319057980603	0.052357716804496
hsa-miR-146a-5p	cellular response to hydrogen peroxide	21	24	13936	19747	0.0478319057980603	0.052357716804496
hsa-miR-146a-5p	protein k63 linked ubiquitination	21	24	13936	19747	0.0478319057980603	0.052357716804496
hsa-miR-146a-5p	photoreceptor cell maintenance	21	24	13936	19747	0.0478319057980603	0.052357716804496
hsa-miR-146a-5p	transcription from rna polymerase i promoter	21	24	13936	19747	0.0478319057980603	0.052357716804496
hsa-miR-146a-5p	transcription initiation from rna polymerase i promoter	21	24	13936	19747	0.0478319057980603	0.052357716804496
hsa-miR-146a-5p	substrate adhesion dependent cell spreading	21	24	13936	19747	0.0478319057980603	0.052357716804496
hsa-miR-146a-5p	er to golgi vesicle mediated transport	41	50	13936	19747	0.0479945737374547	0.052357716804496
hsa-miR-146a-5p	activation of mapkk activity	38	46	13936	19747	0.04651049584188	0.052357716804496
hsa-miR-146a-5p	meiosis	41	50	13936	19747	0.0479945737374547	0.052357716804496
hsa-miR-146a-5p	positive regulation of phosphatidylinositol 3 kinase activity	21	24	13936	19747	0.0478319057980603	0.052357716804496
hsa-miR-146a-5p	positive regulation of gene expression	86	110	13936	19747	0.0464398450800659	0.052357716804496
hsa-miR-146a-5p	copper ion transport	13	14	13936	19747	0.0519204479525333	0.0533086952239914
hsa-miR-146a-5p	sprouting angiogenesis	13	14	13936	19747	0.0519204479525333	0.0533086952239914
hsa-miR-146a-5p	dna damage response signal transduction by p53 class mediator resulting in transcription of p21 class mediator	13	14	13936	19747	0.0519204479525333	0.0533086952239914
hsa-miR-146a-5p	canonical wnt receptor signaling pathway	59	74	13936	19747	0.050742210031636	0.0533086952239914
hsa-miR-146a-5p	cochlea morphogenesis	17	19	13936	19747	0.0513605789786444	0.0533086952239914
hsa-miR-146a-5p	insulin like growth factor receptor signaling pathway	13	14	13936	19747	0.0519204479525333	0.0533086952239914
hsa-miR-146a-5p	positive regulation of t cell activation	13	14	13936	19747	0.0519204479525333	0.0533086952239914
hsa-miR-146a-5p	organ morphogenesis	68	86	13936	19747	0.0499078579189554	0.0533086952239914
hsa-miR-146a-5p	vitamin metabolic process	44	54	13936	19747	0.0490931439532084	0.0533086952239914
hsa-miR-146a-5p	cell fate determination	13	14	13936	19747	0.0519204479525333	0.0533086952239914
hsa-miR-146a-5p	male genitalia development	17	19	13936	19747	0.0513605789786444	0.0533086952239914
hsa-miR-146a-5p	positive regulation of synaptic transmission glutamatergic	13	14	13936	19747	0.0519204479525333	0.0533086952239914
hsa-miR-146a-5p	response to vitamin d	17	19	13936	19747	0.0513605789786444	0.0533086952239914
hsa-miR-146a-5p	histone mrna catabolic process	13	14	13936	19747	0.0519204479525333	0.0533086952239914
hsa-miR-146a-5p	apoptotic mitochondrial changes	13	14	13936	19747	0.0519204479525333	0.0533086952239914
hsa-miR-146a-5p	positive regulation of angiogenesis	62	78	13936	19747	0.0505667506650894	0.0533086952239914
hsa-miR-146a-5p	positive regulation of synapse assembly	17	19	13936	19747	0.0513605789786444	0.0533086952239914
hsa-miR-146a-5p	intracellular estrogen receptor signaling pathway	13	14	13936	19747	0.0519204479525333	0.0533086952239914
hsa-miR-146a-5p	myd88 independent toll like receptor signaling pathway	53	66	13936	19747	0.0506797157110568	0.0533086952239914
hsa-miR-146a-5p	thyroid hormone generation	13	14	13936	19747	0.0519204479525333	0.0533086952239914
hsa-miR-146a-5p	central nervous system neuron development	13	14	13936	19747	0.0519204479525333	0.0533086952239914
hsa-miR-146a-5p	transport	222	296	13936	19747	0.0510023076185509	0.0533086952239914
hsa-miR-146a-5p	dna damage checkpoint	24	28	13936	19747	0.0539034990679043	0.0545525779995496
hsa-miR-146a-5p	positive regulation of cell substrate adhesion	24	28	13936	19747	0.0539034990679043	0.0545525779995496
hsa-miR-146a-5p	response to interleukin 1	24	28	13936	19747	0.0539034990679043	0.0545525779995496
hsa-miR-146a-5p	cellular protein modification process	79	101	13936	19747	0.053984321978721	0.0545525779995496
hsa-miR-146a-5p	cellular response to calcium ion	24	28	13936	19747	0.0539034990679043	0.0545525779995496
hsa-miR-146a-5p	negative regulation of translation	24	28	13936	19747	0.0539034990679043	0.0545525779995496
hsa-miR-146a-5p	anatomical structure morphogenesis	73	93	13936	19747	0.0555428334883572	0.0559801786339348
hsa-miR-146a-5p	response to estrogen stimulus	43	53	13936	19747	0.0577402615521501	0.0580425665864545
hsa-miR-146a-5p	mrna export from nucleus	46	57	13936	19747	0.0583346619864086	0.0584221310638726
hsa-miR-146a-5p	lung alveolus development	27	32	13936	19747	0.0584221310638726	0.0584221310638726

## Sheet: hsa-miR-212
Functional GO annotation study for biological process (BP) conducted on the list of putative targets obtained for miRNAs deregulated in DC after Mtb infection, namely miR-155-5p, miR-155-3p, miR-29b-1-5p, miR-150-5p, miR-146a-5p, miR-212-5p and miR483-5p.
Gene onthology miR-212
* Cells with green background depict the significant GOBPs after pvalue adjustment (multiple testing method or FDR correction).
GOBP-Fg', 'GOBP-Bg', 'GenomeFG' and 'GenomeBG' stand for 'number of genes predicted as putative targets in a given GOBP', 'number of genes in a given GOBP','total number of target genes within genome' and 'total number of genes within genome'
miRNA	GOBP name	GOBP-Fg	GOBP-Bg	GenomeFG	GenomeBG	Fisher	BH
hsa-miR-212-5p	positive regulation of transcription dna dependent	442	481	16309	19747	22393.8	2.19459e+07
hsa-miR-212-5p	transcription dna dependent	1545	1765	16309	19747	156684	2.19459e+07
hsa-miR-212-5p	small gtpase mediated signal transduction	296	315	16309	19747	15146.8	2.19459e+07
hsa-miR-212-5p	protein phosphorylation	317	340	16309	19747	575412	4.22928e+07
hsa-miR-212-5p	positive regulation of transcription from rna polymerase ii promoter	574	636	16309	19747	2.18947e+06	1.28741e+08
hsa-miR-212-5p	cell adhesion	394	430	16309	19747	4.33785e+06	2.12554e+08
hsa-miR-212-5p	axon guidance	288	312	16309	19747	4.61983e+07	1.94033e+09
hsa-miR-212-5p	protein transport	337	370	16309	19747	2.02416e+08	7.43878e+09
hsa-miR-212-5p	regulation of transcription dna dependent	1062	1221	16309	19747	9.68832e+08	0.00031648496956827
hsa-miR-212-5p	regulation of rho protein signal transduction	59	59	16309	19747	1.23224e+09	0.000362279388813323
hsa-miR-212-5p	regulation of small gtpase mediated signal transduction	139	147	16309	19747	1.36266e+09	0.00036420304125329
hsa-miR-212-5p	nervous system development	264	290	16309	19747	2.86314e+09	0.000701470314689719
hsa-miR-212-5p	induction of apoptosis	175	189	16309	19747	5.20262e+09	0.00111374005526283
hsa-miR-212-5p	negative regulation of cell proliferation	310	344	16309	19747	5.30352e+09	0.00111374005526283
hsa-miR-212-5p	transmembrane transport	402	451	16309	19747	6.11064e+09	0.00115485805192827
hsa-miR-212-5p	negative regulation of transcription from rna polymerase ii promoter	407	457	16309	19747	6.67775e+09	0.00115485805192827
hsa-miR-212-5p	protein ubiquitination	229	251	16309	19747	6.55668e+09	0.00115485805192827
hsa-miR-212-5p	nerve growth factor receptor signaling pathway	200	218	16309	19747	7.73989e+09	0.00126418156701131
hsa-miR-212-5p	transforming growth factor beta receptor signaling pathway	109	115	16309	19747	8.82957e+09	0.00136625902250323
hsa-miR-212-5p	intracellular signal transduction	225	247	16309	19747	9.92116e+09	0.00145841072458945
hsa-miR-212-5p	signal transduction	856	987	16309	19747	0.000172144254988765	0.00241001956984271
hsa-miR-212-5p	negative regulation of transcription dna dependent	381	429	16309	19747	0.000200493524313149	0.00267932255218481
hsa-miR-212-5p	positive regulation of i kappab kinase nf kappab cascade	133	143	16309	19747	0.000236394530466062	0.00302173878074009
hsa-miR-212-5p	cell migration	101	107	16309	19747	0.000270083446284692	0.00330852221698748
hsa-miR-212-5p	cytokinesis	54	55	16309	19747	0.000335381987739839	0.00394409217582051
hsa-miR-212-5p	t cell activation	41	41	16309	19747	0.000389194803482379	0.00440089508553152
hsa-miR-212-5p	epidermal growth factor receptor signaling pathway	121	130	16309	19747	0.000415032846075664	0.00451924654615723
hsa-miR-212-5p	wnt receptor signaling pathway	128	138	16309	19747	0.000435668154516224	0.00457451562242035
hsa-miR-212-5p	cell cycle arrest	120	129	16309	19747	0.000469900017581132	0.00476381397133975
hsa-miR-212-5p	intracellular protein kinase cascade	88	93	16309	19747	0.000529923095709339	0.00502572226253373
hsa-miR-212-5p	canonical wnt receptor signaling pathway	71	74	16309	19747	0.000520629682394352	0.00502572226253373
hsa-miR-212-5p	cartilage development	61	63	16309	19747	0.000581860181874002	0.00534584042096739
hsa-miR-212-5p	ras protein signal transduction	70	73	16309	19747	0.000606954082840718	0.00540740910167186
hsa-miR-212-5p	blood coagulation	405	460	16309	19747	0.000720685575528662	0.00605375883444076
hsa-miR-212-5p	negative regulation of canonical wnt receptor signaling pathway	69	72	16309	19747	0.000707234329320513	0.00605375883444076
hsa-miR-212-5p	palate development	59	61	16309	19747	0.000804205018203532	0.00656767431532885
hsa-miR-212-5p	intracellular protein transport	150	164	16309	19747	0.000886169294312837	0.00704145331156687
hsa-miR-212-5p	vesicle mediated transport	114	123	16309	19747	0.00097886330587596	0.00747887125402796
hsa-miR-212-5p	transport	264	296	16309	19747	0.000992095166350648	0.00747887125402796
hsa-miR-212-5p	cell cycle	214	238	16309	19747	0.00101815728705506	0.00748345605985472
hsa-miR-212-5p	chromatin modification	91	97	16309	19747	0.00104454311774008	0.0074901384540386
hsa-miR-212-5p	positive regulation of mapk cascade	57	59	16309	19747	0.00110941779400173	0.0077659245580121
hsa-miR-212-5p	regulation of transcription from rna polymerase ii promoter	193	214	16309	19747	0.00121483300885073	0.0078567807728078
hsa-miR-212-5p	transcription initiation from rna polymerase ii promoter	167	184	16309	19747	0.00122089402938542	0.0078567807728078
hsa-miR-212-5p	platelet activation	187	207	16309	19747	0.00116690414779428	0.0078567807728078
hsa-miR-212-5p	regulation of membrane potential	35	35	16309	19747	0.00122929222975904	0.0078567807728078
hsa-miR-212-5p	brain development	139	152	16309	19747	0.0013906166589588	0.0086987510156146
hsa-miR-212-5p	notch signaling pathway	103	111	16309	19747	0.00153601664928234	0.00940810197685431
hsa-miR-212-5p	insulin receptor signaling pathway	130	142	16309	19747	0.00176091034019256	0.0101966595459334
hsa-miR-212-5p	actin cytoskeleton organization	116	126	16309	19747	0.00179186543497333	0.0101966595459334
hsa-miR-212-5p	positive regulation of protein catabolic process	33	33	16309	19747	0.00180349080404264	0.0101966595459334
hsa-miR-212-5p	fibroblast growth factor receptor signaling pathway	109	118	16309	19747	0.00177675647399732	0.0101966595459334
hsa-miR-212-5p	kidney development	71	75	16309	19747	0.0018388681751864	0.0102005140283925
hsa-miR-212-5p	apoptotic process	589	680	16309	19747	0.00221601313273881	0.0110506736536324
hsa-miR-212-5p	negative regulation of neuron differentiation	43	44	16309	19747	0.00225523952114947	0.0110506736536324
hsa-miR-212-5p	positive regulation of protein ubiquitination	43	44	16309	19747	0.00225523952114947	0.0110506736536324
hsa-miR-212-5p	embryo development	100	108	16309	19747	0.00220933087108393	0.0110506736536324
hsa-miR-212-5p	lung alveolus development	32	32	16309	19747	0.00218442103592189	0.0110506736536324
hsa-miR-212-5p	endocytosis	107	116	16309	19747	0.00224581938448778	0.0110506736536324
hsa-miR-212-5p	glycosaminoglycan metabolic process	100	108	16309	19747	0.00220933087108393	0.0110506736536324
hsa-miR-212-5p	carbohydrate metabolic process	277	313	16309	19747	0.00237506774099933	0.011262417997642
hsa-miR-212-5p	mapk cascade	61	64	16309	19747	0.00235620607220066	0.011262417997642
hsa-miR-212-5p	heart development	120	131	16309	19747	0.00248803616001868	0.0116108354134205
hsa-miR-212-5p	regulation of arf gtpase activity	31	31	16309	19747	0.00264578235312913	0.0119670771049225
hsa-miR-212-5p	positive regulation of bmp signaling pathway	31	31	16309	19747	0.00264578235312913	0.0119670771049225
hsa-miR-212-5p	protein dephosphorylation	91	98	16309	19747	0.00273302335105918	0.0121743767456272
hsa-miR-212-5p	protein autophosphorylation	139	153	16309	19747	0.00280349871035657	0.0123019197141019
hsa-miR-212-5p	t cell receptor signaling pathway	75	80	16309	19747	0.00313183941316464	0.0134591154713384
hsa-miR-212-5p	negative regulation of protein phosphorylation	30	30	16309	19747	0.00320455130269962	0.0134591154713384
hsa-miR-212-5p	response to toxin	59	62	16309	19747	0.00316402068196724	0.0134591154713384
hsa-miR-212-5p	homophilic cell adhesion	124	136	16309	19747	0.00335004154861483	0.0138720030322924
hsa-miR-212-5p	neuron differentiation	73	78	16309	19747	0.00407649798503798	0.0166457001055718
hsa-miR-212-5p	organ morphogenesis	80	86	16309	19747	0.00431788467068651	0.0173898368929018
hsa-miR-212-5p	angiogenesis	172	192	16309	19747	0.00462672710008972	0.0183818617219781
hsa-miR-212-5p	lung development	64	68	16309	19747	0.00486932445168171	0.0190877518505923
hsa-miR-212-5p	cell matrix adhesion	71	76	16309	19747	0.00529059981221967	0.0204662676946393
hsa-miR-212-5p	retrograde transport endosome to golgi	27	27	16309	19747	0.00569349130003665	0.0209235805276347
hsa-miR-212-5p	ion transport	119	131	16309	19747	0.00563006387716752	0.0209235805276347
hsa-miR-212-5p	filopodium assembly	27	27	16309	19747	0.00569349130003665	0.0209235805276347
hsa-miR-212-5p	negative regulation of tumor necrosis factor production	27	27	16309	19747	0.00569349130003665	0.0209235805276347
hsa-miR-212-5p	cell maturation	37	38	16309	19747	0.0062453990869833	0.0216446925346461
hsa-miR-212-5p	cytoskeleton organization	98	107	16309	19747	0.00624162108294092	0.0216446925346461
hsa-miR-212-5p	ureteric bud development	37	38	16309	19747	0.0062453990869833	0.0216446925346461
hsa-miR-212-5p	fatty acid metabolic process	46	48	16309	19747	0.00625781927022082	0.0216446925346461
hsa-miR-212-5p	protein ubiquitination involved in ubiquitin dependent protein catabolic process	46	48	16309	19747	0.00625781927022082	0.0216446925346461
hsa-miR-212-5p	activation of phospholipase c activity	54	57	16309	19747	0.00653132764352561	0.0220713830712245
hsa-miR-212-5p	negative regulation of gene expression	54	57	16309	19747	0.00653132764352561	0.0220713830712245
hsa-miR-212-5p	b cell activation	26	26	16309	19747	0.00689561763360701	0.0227787818458479
hsa-miR-212-5p	skeletal system morphogenesis	26	26	16309	19747	0.00689561763360701	0.0227787818458479
hsa-miR-212-5p	post translational protein modification	167	187	16309	19747	0.00713772567278533	0.02310563548767
hsa-miR-212-5p	t cell costimulation	61	65	16309	19747	0.00731063629789559	0.02310563548767
hsa-miR-212-5p	positive regulation of neuron apoptotic process	36	37	16309	19747	0.00738751610830264	0.02310563548767
hsa-miR-212-5p	cellular response to retinoic acid	45	47	16309	19747	0.0072953029334392	0.02310563548767
hsa-miR-212-5p	protein k48 linked ubiquitination	36	37	16309	19747	0.00738751610830264	0.02310563548767
hsa-miR-212-5p	positive regulation of neuron differentiation	53	56	16309	19747	0.00753303955696759	0.0233127750499839
hsa-miR-212-5p	positive regulation of apoptotic process	166	186	16309	19747	0.00777154045357547	0.0238003426390749
hsa-miR-212-5p	in utero embryonic development	147	164	16309	19747	0.00814174948280827	0.0243102255905567
hsa-miR-212-5p	transcription from rna polymerase ii promoter	260	296	16309	19747	0.00806211026608824	0.0243102255905567
hsa-miR-212-5p	sympathetic nervous system development	25	25	16309	19747	0.00835147205661983	0.0243102255905567
hsa-miR-212-5p	embryonic forelimb morphogenesis	25	25	16309	19747	0.00835147205661983	0.0243102255905567
hsa-miR-212-5p	ephrin receptor signaling pathway	25	25	16309	19747	0.00835147205661983	0.0243102255905567
hsa-miR-212-5p	exocytosis	52	55	16309	19747	0.00868134665132044	0.0247797661697884
hsa-miR-212-5p	negative regulation of protein kinase activity	52	55	16309	19747	0.00868134665132044	0.0247797661697884
hsa-miR-212-5p	response to hypoxia	146	163	16309	19747	0.00889909100301076	0.0251570457200496
hsa-miR-212-5p	blood vessel remodeling	34	35	16309	19747	0.0103181238123646	0.0268453840781876
hsa-miR-212-5p	protein k63 linked ubiquitination	24	24	16309	19747	0.0101145890925829	0.0268453840781876
hsa-miR-212-5p	response to estradiol stimulus	73	79	16309	19747	0.010185818359652	0.0268453840781876
hsa-miR-212-5p	neural tube closure	51	54	16309	19747	0.00999633350165852	0.0268453840781876
hsa-miR-212-5p	cellular membrane fusion	24	24	16309	19747	0.0101145890925829	0.0268453840781876
hsa-miR-212-5p	er associated protein catabolic process	34	35	16309	19747	0.0103181238123646	0.0268453840781876
hsa-miR-212-5p	release of sequestered calcium ion into cytosol	24	24	16309	19747	0.0101145890925829	0.0268453840781876
hsa-miR-212-5p	nuclear transcribed mrna poly a tail shortening	24	24	16309	19747	0.0101145890925829	0.0268453840781876
hsa-miR-212-5p	hippo signaling cascade	24	24	16309	19747	0.0101145890925829	0.0268453840781876
hsa-miR-212-5p	gtp catabolic process	106	117	16309	19747	0.0108581885326171	0.0276141785230687
hsa-miR-212-5p	glucose homeostasis	58	62	16309	19747	0.0108953901655645	0.0276141785230687
hsa-miR-212-5p	cell cell junction organization	58	62	16309	19747	0.0108953901655645	0.0276141785230687
hsa-miR-212-5p	cell morphogenesis	42	44	16309	19747	0.011505381976719	0.0289109598389348
hsa-miR-212-5p	neuron development	23	23	16309	19747	0.0122497946249604	0.0290438679011159
hsa-miR-212-5p	regulation of synaptic plasticity	23	23	16309	19747	0.0122497946249604	0.0290438679011159
hsa-miR-212-5p	response to tumor necrosis factor	23	23	16309	19747	0.0122497946249604	0.0290438679011159
hsa-miR-212-5p	cerebellum development	23	23	16309	19747	0.0122497946249604	0.0290438679011159
hsa-miR-212-5p	virus host interaction	277	317	16309	19747	0.0118156822264151	0.0290438679011159
hsa-miR-212-5p	positive regulation of wnt receptor signaling pathway	23	23	16309	19747	0.0122497946249604	0.0290438679011159
hsa-miR-212-5p	cellular response to organic cyclic compound	33	34	16309	19747	0.012182573977516	0.0290438679011159
hsa-miR-212-5p	anterior posterior pattern specification	85	93	16309	19747	0.0124044264329699	0.0291752109703451
hsa-miR-212-5p	response to wounding	49	52	16309	19747	0.0132193614627871	0.030006668730909
hsa-miR-212-5p	cellular response to mechanical stimulus	49	52	16309	19747	0.0132193614627871	0.030006668730909
hsa-miR-212-5p	positive regulation of neuron projection development	41	43	16309	19747	0.0133703183800989	0.030006668730909
hsa-miR-212-5p	bmp signaling pathway	49	52	16309	19747	0.0132193614627871	0.030006668730909
hsa-miR-212-5p	regulation of cell shape	91	100	16309	19747	0.0132802770294127	0.030006668730909
hsa-miR-212-5p	cellular response to growth factor stimulus	41	43	16309	19747	0.0133703183800989	0.030006668730909
hsa-miR-212-5p	enteric nervous system development	22	22	16309	19747	0.014835586601421	0.030289322644568
hsa-miR-212-5p	positive regulation of rho gtpase activity	22	22	16309	19747	0.014835586601421	0.030289322644568
hsa-miR-212-5p	induction of apoptosis by extracellular signals	97	107	16309	19747	0.0140163512172719	0.030289322644568
hsa-miR-212-5p	blood vessel development	32	33	16309	19747	0.014374188456058	0.030289322644568
hsa-miR-212-5p	membrane protein ectodomain proteolysis	22	22	16309	19747	0.014835586601421	0.030289322644568
hsa-miR-212-5p	protein autoubiquitination	32	33	16309	19747	0.014374188456058	0.030289322644568
hsa-miR-212-5p	proximal distal pattern formation	22	22	16309	19747	0.014835586601421	0.030289322644568
hsa-miR-212-5p	leukocyte migration	97	107	16309	19747	0.0140163512172719	0.030289322644568
hsa-miR-212-5p	protein glycosylation	70	76	16309	19747	0.0145336196816192	0.030289322644568
hsa-miR-212-5p	positive regulation of cell migration	97	107	16309	19747	0.0140163512172719	0.030289322644568
hsa-miR-212-5p	synaptic transmission glutamatergic	22	22	16309	19747	0.014835586601421	0.030289322644568
hsa-miR-212-5p	positive regulation of protein phosphorylation	70	76	16309	19747	0.0145336196816192	0.030289322644568
hsa-miR-212-5p	glycogen metabolic process	22	22	16309	19747	0.014835586601421	0.030289322644568
hsa-miR-212-5p	positive regulation of osteoblast differentiation	48	51	16309	19747	0.0151810266046113	0.030570012477779
hsa-miR-212-5p	forebrain development	48	51	16309	19747	0.0151810266046113	0.030570012477779
hsa-miR-212-5p	aging	83	91	16309	19747	0.0154108873231548	0.0308217746463096
hsa-miR-212-5p	negative regulation of neuron apoptotic process	76	83	16309	19747	0.0159620074574016	0.0317083121113248
hsa-miR-212-5p	response to lipopolysaccharide	102	113	16309	19747	0.0161280773750409	0.0318231862299465
hsa-miR-212-5p	response to organic nitrogen	31	32	16309	19747	0.0169479831865536	0.0327809674792549
hsa-miR-212-5p	protein processing	31	32	16309	19747	0.0169479831865536	0.0327809674792549
hsa-miR-212-5p	growth	31	32	16309	19747	0.0169479831865536	0.0327809674792549
hsa-miR-212-5p	activation of mapk activity	82	90	16309	19747	0.0171552827237731	0.0329650530770542
hsa-miR-212-5p	skin development	39	41	16309	19747	0.0180080775807167	0.033089842554567
hsa-miR-212-5p	er to golgi vesicle mediated transport	47	50	16309	19747	0.0174171718806208	0.033089842554567
hsa-miR-212-5p	protein export from nucleus	21	21	16309	19747	0.0179670175159401	0.033089842554567
hsa-miR-212-5p	fat cell differentiation	39	41	16309	19747	0.0180080775807167	0.033089842554567
hsa-miR-212-5p	embryonic digit morphogenesis	39	41	16309	19747	0.0180080775807167	0.033089842554567
hsa-miR-212-5p	cell cell adhesion	75	82	16309	19747	0.0178382371142891	0.033089842554567
hsa-miR-212-5p	establishment or maintenance of cell polarity	21	21	16309	19747	0.0179670175159401	0.033089842554567
hsa-miR-212-5p	osteoblast differentiation	46	49	16309	19747	0.0199629895213675	0.0364541547781494
hsa-miR-212-5p	excretion	38	40	16309	19747	0.0208698661068577	0.0374130526549765
hsa-miR-212-5p	positive regulation of protein kinase activity	38	40	16309	19747	0.0208698661068577	0.0374130526549765
hsa-miR-212-5p	negative regulation of epithelial cell proliferation	38	40	16309	19747	0.0208698661068577	0.0374130526549765
hsa-miR-212-5p	mammary gland development	20	20	16309	19747	0.0217591843905058	0.0378532556852587
hsa-miR-212-5p	phospholipid metabolic process	194	221	16309	19747	0.0216107464852657	0.0378532556852587
hsa-miR-212-5p	phosphatidylinositol 3 kinase cascade	20	20	16309	19747	0.0217591843905058	0.0378532556852587
hsa-miR-212-5p	negative regulation of jnk cascade	20	20	16309	19747	0.0217591843905058	0.0378532556852587
hsa-miR-212-5p	cardiac muscle cell differentiation	20	20	16309	19747	0.0217591843905058	0.0378532556852587
hsa-miR-212-5p	learning	29	30	16309	19747	0.0235066042118175	0.0392667138538314
hsa-miR-212-5p	somatic stem cell maintenance	29	30	16309	19747	0.0235066042118175	0.0392667138538314
hsa-miR-212-5p	positive regulation of jnk cascade	45	48	16309	19747	0.0228575578817148	0.0392667138538314
hsa-miR-212-5p	positive regulation of actin filament polymerization	29	30	16309	19747	0.0235066042118175	0.0392667138538314
hsa-miR-212-5p	positive regulation of proteasomal ubiquitin dependent protein catabolic process	29	30	16309	19747	0.0235066042118175	0.0392667138538314
hsa-miR-212-5p	receptor mediated endocytosis	45	48	16309	19747	0.0228575578817148	0.0392667138538314
hsa-miR-212-5p	positive regulation of bone mineralization	29	30	16309	19747	0.0235066042118175	0.0392667138538314
hsa-miR-212-5p	positive regulation of smooth muscle cell proliferation	37	39	16309	19747	0.0241624793787619	0.0396858599852291
hsa-miR-212-5p	sensory perception of sound	104	116	16309	19747	0.0241109034367523	0.0396858599852291
hsa-miR-212-5p	humoral immune response	37	39	16309	19747	0.0241624793787619	0.0396858599852291
hsa-miR-212-5p	histone h4 k16 acetylation	19	19	16309	19747	0.0263514542452977	0.0414295590808423
hsa-miR-212-5p	synaptic transmission	330	382	16309	19747	0.0255336169070639	0.0414295590808423
hsa-miR-212-5p	cellular protein modification process	91	101	16309	19747	0.0253849212898473	0.0414295590808423
hsa-miR-212-5p	positive regulation of cell proliferation	319	369	16309	19747	0.0257233601622174	0.0414295590808423
hsa-miR-212-5p	eye development	19	19	16309	19747	0.0263514542452977	0.0414295590808423
hsa-miR-212-5p	male genitalia development	19	19	16309	19747	0.0263514542452977	0.0414295590808423
hsa-miR-212-5p	water soluble vitamin metabolic process	44	47	16309	19747	0.0261441453853931	0.0414295590808423
hsa-miR-212-5p	triglyceride catabolic process	19	19	16309	19747	0.0263514542452977	0.0414295590808423
hsa-miR-212-5p	protein homooligomerization	127	143	16309	19747	0.0268232652867822	0.0419470212463509
hsa-miR-212-5p	positive regulation of nitric oxide biosynthetic process	28	29	16309	19747	0.0276496063198176	0.0425601270053737
hsa-miR-212-5p	brown fat cell differentiation	28	29	16309	19747	0.0276496063198176	0.0425601270053737
hsa-miR-212-5p	negative regulation of fat cell differentiation	28	29	16309	19747	0.0276496063198176	0.0425601270053737
hsa-miR-212-5p	cellular protein localization	36	38	16309	19747	0.0279456224920509	0.0425700156096527
hsa-miR-212-5p	protein heterooligomerization	36	38	16309	19747	0.0279456224920509	0.0425700156096527
hsa-miR-212-5p	protein complex assembly	96	107	16309	19747	0.0285121383541217	0.0432091168871741
hsa-miR-212-5p	ossification	64	70	16309	19747	0.028858030566272	0.0435090306999178
hsa-miR-212-5p	skeletal system development	108	121	16309	19747	0.029124997823577	0.0436874967353655
hsa-miR-212-5p	protein n linked glycosylation via asparagine	83	92	16309	19747	0.029971743375538	0.0445034977394352
hsa-miR-212-5p	response to stimulus	57	62	16309	19747	0.0298453326069506	0.0445034977394352
hsa-miR-212-5p	positive regulation of gtpase activity	50	54	16309	19747	0.0303035147278885	0.0447700167336644
hsa-miR-212-5p	termination of rna polymerase iii transcription	18	18	16309	19747	0.0319125800015639	0.0448507326812592
hsa-miR-212-5p	regulation of fatty acid oxidation	18	18	16309	19747	0.0319125800015639	0.0448507326812592
hsa-miR-212-5p	transcription elongation from rna polymerase iii promoter	18	18	16309	19747	0.0319125800015639	0.0448507326812592
hsa-miR-212-5p	hippocampus development	35	37	16309	19747	0.0322861444002824	0.0448507326812592
hsa-miR-212-5p	establishment of cell polarity	18	18	16309	19747	0.0319125800015639	0.0448507326812592
hsa-miR-212-5p	regulation of neuron differentiation	18	18	16309	19747	0.0319125800015639	0.0448507326812592
hsa-miR-212-5p	protein n linked glycosylation	18	18	16309	19747	0.0319125800015639	0.0448507326812592
hsa-miR-212-5p	cell communication	63	69	16309	19747	0.032239998500771	0.0448507326812592
hsa-miR-212-5p	branched chain family amino acid catabolic process	18	18	16309	19747	0.0319125800015639	0.0448507326812592
hsa-miR-212-5p	potassium ion transport	76	84	16309	19747	0.0320324478353933	0.0448507326812592
hsa-miR-212-5p	mrna processing	171	195	16309	19747	0.0324162903423811	0.0448507326812592
hsa-miR-212-5p	positive regulation of calcium mediated signaling	18	18	16309	19747	0.0319125800015639	0.0448507326812592
hsa-miR-212-5p	regulation of actin cytoskeleton organization	27	28	16309	19747	0.0324938981670348	0.0448507326812592
hsa-miR-212-5p	neurogenesis	27	28	16309	19747	0.0324938981670348	0.0448507326812592
hsa-miR-212-5p	peptidyl tyrosine dephosphorylation	42	45	16309	19747	0.0340891942227076	0.0468328182311965
hsa-miR-212-5p	cell junction assembly	68	75	16309	19747	0.0378133364804632	0.0510492217135046
hsa-miR-212-5p	digestive tract morphogenesis	17	17	16309	19747	0.0386468943917785	0.0510492217135046
hsa-miR-212-5p	proteasomal ubiquitin dependent protein catabolic process	48	52	16309	19747	0.0387210083065018	0.0510492217135046
hsa-miR-212-5p	signal transduction involved in regulation of gene expression	17	17	16309	19747	0.0386468943917785	0.0510492217135046
hsa-miR-212-5p	negative regulation of cyclin dependent protein kinase activity	17	17	16309	19747	0.0386468943917785	0.0510492217135046
hsa-miR-212-5p	hemopoiesis	48	52	16309	19747	0.0387210083065018	0.0510492217135046
hsa-miR-212-5p	keratan sulfate biosynthetic process	26	27	16309	19747	0.0381509023064361	0.0510492217135046
hsa-miR-212-5p	cortical actin cytoskeleton organization	17	17	16309	19747	0.0386468943917785	0.0510492217135046
hsa-miR-212-5p	negative regulation of smoothened signaling pathway	17	17	16309	19747	0.0386468943917785	0.0510492217135046
hsa-miR-212-5p	glycerophospholipid biosynthetic process	80	89	16309	19747	0.0400678479973552	0.0525890504965287
hsa-miR-212-5p	phosphatidylinositol biosynthetic process	54	59	16309	19747	0.0421591886257637	0.0550880064709979
hsa-miR-212-5p	positive regulation of protein binding	33	35	16309	19747	0.0429460017025134	0.0556216938349733
hsa-miR-212-5p	adherens junction organization	33	35	16309	19747	0.0429460017025134	0.0556216938349733
hsa-miR-212-5p	regulation of arf protein signal transduction	16	16	16309	19747	0.04680180895134	0.0561621707416079
hsa-miR-212-5p	regulation of alternative mrna splicing via spliceosome	16	16	16309	19747	0.04680180895134	0.0561621707416079
hsa-miR-212-5p	cognition	16	16	16309	19747	0.04680180895134	0.0561621707416079
hsa-miR-212-5p	heterophilic cell cell adhesion	25	26	16309	19747	0.0447478326319405	0.0561621707416079
hsa-miR-212-5p	negative regulation of ossification	16	16	16309	19747	0.04680180895134	0.0561621707416079
hsa-miR-212-5p	negative regulation of mitotic cell cycle	16	16	16309	19747	0.04680180895134	0.0561621707416079
hsa-miR-212-5p	peptidyl tyrosine phosphorylation	47	51	16309	19747	0.0436918788737316	0.0561621707416079
hsa-miR-212-5p	membrane protein intracellular domain proteolysis	16	16	16309	19747	0.04680180895134	0.0561621707416079
hsa-miR-212-5p	negative regulation of microtubule depolymerization	16	16	16309	19747	0.04680180895134	0.0561621707416079
hsa-miR-212-5p	positive regulation of filopodium assembly	16	16	16309	19747	0.04680180895134	0.0561621707416079
hsa-miR-212-5p	nucleosome disassembly	16	16	16309	19747	0.04680180895134	0.0561621707416079
hsa-miR-212-5p	response to atp	16	16	16309	19747	0.04680180895134	0.0561621707416079
hsa-miR-212-5p	melanocyte differentiation	25	26	16309	19747	0.0447478326319405	0.0561621707416079
hsa-miR-212-5p	protein tetramerization	25	26	16309	19747	0.0447478326319405	0.0561621707416079
hsa-miR-212-5p	heart looping	40	43	16309	19747	0.0442391483139228	0.0561621707416079
hsa-miR-212-5p	associative learning	16	16	16309	19747	0.04680180895134	0.0561621707416079
hsa-miR-212-5p	ceramide metabolic process	16	16	16309	19747	0.04680180895134	0.0561621707416079
hsa-miR-212-5p	peroxisome organization	16	16	16309	19747	0.04680180895134	0.0561621707416079
hsa-miR-212-5p	chromatin remodeling	53	58	16309	19747	0.0471944313618398	0.0564031008958573
hsa-miR-212-5p	positive regulation of mesenchymal cell proliferation	32	34	16309	19747	0.0494400201127297	0.0571368610227289
hsa-miR-212-5p	response to hormone stimulus	32	34	16309	19747	0.0494400201127297	0.0571368610227289
hsa-miR-212-5p	negative regulation of cell growth	102	115	16309	19747	0.0484352137162582	0.0571368610227289
hsa-miR-212-5p	activation of jun kinase activity	32	34	16309	19747	0.0494400201127297	0.0571368610227289
hsa-miR-212-5p	inner ear development	32	34	16309	19747	0.0494400201127297	0.0571368610227289
hsa-miR-212-5p	neural crest cell migration	32	34	16309	19747	0.0494400201127297	0.0571368610227289
hsa-miR-212-5p	sphingolipid biosynthetic process	32	34	16309	19747	0.0494400201127297	0.0571368610227289
hsa-miR-212-5p	cellular lipid metabolic process	125	142	16309	19747	0.0495574814993057	0.0571368610227289
hsa-miR-212-5p	negative regulation of osteoblast differentiation	32	34	16309	19747	0.0494400201127297	0.0571368610227289
hsa-miR-212-5p	regulation of cell adhesion	38	41	16309	19747	0.057119187437976	0.0579070382991895
hsa-miR-212-5p	lysosome organization	24	25	16309	19747	0.0524293979556971	0.0579070382991895
hsa-miR-212-5p	stem cell differentiation	15	15	16309	19747	0.0566768929807193	0.0579070382991895
hsa-miR-212-5p	positive regulation of establishment of protein localization in plasma membrane	15	15	16309	19747	0.0566768929807193	0.0579070382991895
hsa-miR-212-5p	cellular response to fibroblast growth factor stimulus	15	15	16309	19747	0.0566768929807193	0.0579070382991895
hsa-miR-212-5p	synaptic transmission cholinergic	15	15	16309	19747	0.0566768929807193	0.0579070382991895
hsa-miR-212-5p	cellular response to insulin stimulus	52	57	16309	19747	0.0527669501433747	0.0579070382991895
hsa-miR-212-5p	activation of pro apoptotic gene products	31	33	16309	19747	0.0568418015092356	0.0579070382991895
hsa-miR-212-5p	positive regulation of peptidyl threonine phosphorylation	15	15	16309	19747	0.0566768929807193	0.0579070382991895
hsa-miR-212-5p	scf dependent proteasomal ubiquitin dependent protein catabolic process	15	15	16309	19747	0.0566768929807193	0.0579070382991895
hsa-miR-212-5p	inflammatory response	241	279	16309	19747	0.0513573049801081	0.0579070382991895
hsa-miR-212-5p	establishment of protein localization	15	15	16309	19747	0.0566768929807193	0.0579070382991895
hsa-miR-212-5p	retinal ganglion cell axon guidance	15	15	16309	19747	0.0566768929807193	0.0579070382991895
hsa-miR-212-5p	leukocyte cell cell adhesion	24	25	16309	19747	0.0524293979556971	0.0579070382991895
hsa-miR-212-5p	endosome to lysosome transport	24	25	16309	19747	0.0524293979556971	0.0579070382991895
hsa-miR-212-5p	regulation of action potential	15	15	16309	19747	0.0566768929807193	0.0579070382991895
hsa-miR-212-5p	cell proliferation	282	328	16309	19747	0.0568277347039009	0.0579070382991895
hsa-miR-212-5p	negative regulation of sequence specific dna binding transcription factor activity	52	57	16309	19747	0.0527669501433747	0.0579070382991895
hsa-miR-212-5p	histone h4 k8 acetylation	15	15	16309	19747	0.0566768929807193	0.0579070382991895
hsa-miR-212-5p	axon extension involved in axon guidance	15	15	16309	19747	0.0566768929807193	0.0579070382991895
hsa-miR-212-5p	embryonic hindlimb morphogenesis	24	25	16309	19747	0.0524293979556971	0.0579070382991895
hsa-miR-212-5p	anatomical structure morphogenesis	83	93	16309	19747	0.0533423062711535	0.0579070382991895
hsa-miR-212-5p	histone h4 k5 acetylation	15	15	16309	19747	0.0566768929807193	0.0579070382991895
hsa-miR-212-5p	cellular component disassembly involved in apoptotic process	45	49	16309	19747	0.0554214519356222	0.0579070382991895
hsa-miR-212-5p	regulation of signal transduction	15	15	16309	19747	0.0566768929807193	0.0579070382991895
hsa-miR-212-5p	adenylate cyclase inhibiting g protein coupled receptor signaling pathway	31	33	16309	19747	0.0568418015092356	0.0579070382991895
hsa-miR-212-5p	inactivation of mapk activity	24	25	16309	19747	0.0524293979556971	0.0579070382991895
hsa-miR-212-5p	positive regulation of chondrocyte differentiation	15	15	16309	19747	0.0566768929807193	0.0579070382991895
hsa-miR-212-5p	heart morphogenesis	24	25	16309	19747	0.0524293979556971	0.0579070382991895
hsa-miR-212-5p	negative regulation of tor signaling cascade	15	15	16309	19747	0.0566768929807193	0.0579070382991895
hsa-miR-212-5p	positive regulation of neutrophil chemotaxis	15	15	16309	19747	0.0566768929807193	0.0579070382991895
hsa-miR-212-5p	embryonic skeletal system development	24	25	16309	19747	0.0524293979556971	0.0579070382991895
hsa-miR-212-5p	embryonic digestive tract development	15	15	16309	19747	0.0566768929807193	0.0579070382991895
hsa-miR-212-5p	nucleotide binding oligomerization domain containing signaling pathway	24	25	16309	19747	0.0524293979556971	0.0579070382991895
hsa-miR-212-5p	fatty acid biosynthetic process	38	41	16309	19747	0.057119187437976	0.0579070382991895
hsa-miR-212-5p	positive regulation of angiogenesis	70	78	16309	19747	0.0577338819513192	0.0583290766106112
hsa-miR-212-5p	stress activated mapk cascade	51	56	16309	19747	0.0589238008921967	0.0589238008921967
hsa-miR-212-5p	double strand break repair	51	56	16309	19747	0.0589238008921967	0.0589238008921967
hsa-miR-212-5p	jnk cascade	51	56	16309	19747	0.0589238008921967	0.0589238008921967

## Sheet: hsa-miR-483-5p
Functional GO annotation study for biological process (BP) conducted on the list of putative targets obtained for miRNAs deregulated in DC after Mtb infection, namely miR-155-5p, miR-155-3p, miR-29b-1-5p, miR-150-5p, miR-146a-5p, miR-212-5p and miR483-5p.
GENE ONTHOLOGY miR-483-5p
* Cells with green background depict the significant GOBPs after pvalue adjustment (multiple testing method or FDR correction).
GOBP-Fg', 'GOBP-Bg', 'GenomeFG' and 'GenomeBG' stand for 'number of genes predicted as putative targets in a given GOBP', 'number of genes in a given GOBP','total number of target genes within genome' and 'total number of genes within genome'
miRNA	GOBP name	GOBP-Fg	GOBP-Bg	GenomeFG	GenomeBG	Fisher	BH
hsa-miR-483-5p	transcription dna dependent	1485	1765	15246	19747	2.88383	94.5897
hsa-miR-483-5p	regulation of transcription dna dependent	1040	1221	15246	19747	50.4125	8267.64
hsa-miR-483-5p	positive regulation of transcription dna dependent	428	481	15246	19747	1365.33	149276
hsa-miR-483-5p	positive regulation of transcription from rna polymerase ii promoter	553	636	15246	19747	19155.4	1.57074e+06
hsa-miR-483-5p	protein transport	331	370	15246	19747	63169.7	4.14393e+06
hsa-miR-483-5p	small gtpase mediated signal transduction	281	315	15246	19747	2.49232e+06	1.36247e+08
hsa-miR-483-5p	nerve growth factor receptor signaling pathway	199	218	15246	19747	3.46866e+06	1.62531e+08
hsa-miR-483-5p	signal transduction	829	987	15246	19747	3.97833e+06	1.63111e+08
hsa-miR-483-5p	axon guidance	277	312	15246	19747	9.43987e+06	3.44031e+08
hsa-miR-483-5p	negative regulation of cell proliferation	301	344	15246	19747	7.35368e+07	2.41201e+09
hsa-miR-483-5p	protein phosphorylation	297	340	15246	19747	1.23561e+08	3.16992e+09
hsa-miR-483-5p	vesicle mediated transport	115	123	15246	19747	1.09901e+08	3.16992e+09
hsa-miR-483-5p	negative regulation of transcription from rna polymerase ii promoter	393	457	15246	19747	1.25637e+08	3.16992e+09
hsa-miR-483-5p	transmembrane transport	387	451	15246	19747	2.4671e+08	5.78007e+09
hsa-miR-483-5p	epidermal growth factor receptor signaling pathway	120	130	15246	19747	4.30693e+08	9.16558e+09
hsa-miR-483-5p	nervous system development	254	290	15246	19747	4.47102e+08	9.16558e+09
hsa-miR-483-5p	homophilic cell adhesion	125	136	15246	19747	5.01657e+08	9.67903e+09
hsa-miR-483-5p	blood coagulation	393	460	15246	19747	5.42806e+08	9.89113e+09
hsa-miR-483-5p	rna splicing	207	234	15246	19747	7.19062e+08	0.000124132798840559
hsa-miR-483-5p	cell cycle	210	238	15246	19747	9.39137e+07	0.000146684199970247
hsa-miR-483-5p	transcription from rna polymerase ii promoter	258	296	15246	19747	9.0178e+08	0.000146684199970247
hsa-miR-483-5p	wnt receptor signaling pathway	126	138	15246	19747	1.14416e+09	0.000170583118260502
hsa-miR-483-5p	cell division	253	291	15246	19747	1.69091e+09	0.000235200451267339
hsa-miR-483-5p	protein ubiquitination	220	251	15246	19747	1.72098e+09	0.000235200451267339
hsa-miR-483-5p	protein complex assembly	99	107	15246	19747	2.32648e+09	0.000305234795584518
hsa-miR-483-5p	palate development	59	61	15246	19747	2.45364e+09	0.000309535749675688
hsa-miR-483-5p	cellular component disassembly involved in apoptotic process	48	49	15246	19747	4.76535e+09	0.000578901269630272
hsa-miR-483-5p	regulation of small gtpase mediated signal transduction	132	147	15246	19747	6.11509e+09	0.000706931325378593
hsa-miR-483-5p	mrna processing	172	195	15246	19747	6.25031e+09	0.000706931325378593
hsa-miR-483-5p	cell migration	98	107	15246	19747	7.9599e+09	0.000856643935084377
hsa-miR-483-5p	response to dna damage stimulus	125	139	15246	19747	8.09633e+09	0.000856643935084377
hsa-miR-483-5p	ion transport	118	131	15246	19747	0.000107007564574896	0.00109682753689269
hsa-miR-483-5p	negative regulation of transcription dna dependent	362	429	15246	19747	0.000125364996314123	0.00124605208457674
hsa-miR-483-5p	gtp catabolic process	106	117	15246	19747	0.000133456561287566	0.0012874632971271
hsa-miR-483-5p	endocytosis	105	116	15246	19747	0.000157454846984905	0.00147557685174425
hsa-miR-483-5p	in utero embryonic development	145	164	15246	19747	0.000178408812942333	0.00162550251791903
hsa-miR-483-5p	proteasomal ubiquitin dependent protein catabolic process	50	52	15246	19747	0.000187220012262925	0.00165968010870918
hsa-miR-483-5p	synaptic transmission	323	382	15246	19747	0.000206684341718936	0.00178401221273187
hsa-miR-483-5p	positive regulation of sequence specific dna binding transcription factor activity	69	74	15246	19747	0.000222732179032053	0.0018732347364747
hsa-miR-483-5p	actin cytoskeleton organization	113	126	15246	19747	0.000235842322207103	0.00188673857765682
hsa-miR-483-5p	regulation of rho protein signal transduction	56	59	15246	19747	0.000232581798721791	0.00188673857765682
hsa-miR-483-5p	apoptotic process	562	680	15246	19747	0.000241969753378337	0.00188966855019273
hsa-miR-483-5p	intracellular protein kinase cascade	85	93	15246	19747	0.000290979979709144	0.00221956821731626
hsa-miR-483-5p	cell adhesion	361	430	15246	19747	0.000298776439864181	0.0022272425517148
hsa-miR-483-5p	fibroblast growth factor receptor signaling pathway	106	118	15246	19747	0.000313932410828992	0.0022867777391156
hsa-miR-483-5p	negative regulation of canonical wnt receptor signaling pathway	67	72	15246	19747	0.000327678517495224	0.0022867777391156
hsa-miR-483-5p	golgi organization	31	31	15246	19747	0.00032679523322042	0.0022867777391156
hsa-miR-483-5p	activation of phospholipase c activity	54	57	15246	19747	0.000354039795649836	0.00241927193694055
hsa-miR-483-5p	protein autophosphorylation	135	153	15246	19747	0.000367313635049437	0.00245875249584113
hsa-miR-483-5p	phosphatidylinositol mediated signaling	66	71	15246	19747	0.000396911912206659	0.00260374214407568
hsa-miR-483-5p	protein ubiquitination involved in ubiquitin dependent protein catabolic process	46	48	15246	19747	0.000454373172470449	0.00292224314843739
hsa-miR-483-5p	mrna splicing via spliceosome	147	168	15246	19747	0.00050618767785988	0.0031928761218854
hsa-miR-483-5p	cell communication	64	69	15246	19747	0.000580713907566288	0.00352729929040264
hsa-miR-483-5p	cell death	127	144	15246	19747	0.000570891904164795	0.00352729929040264
hsa-miR-483-5p	cellular lipid metabolic process	125	142	15246	19747	0.000754097300410702	0.00449716208244928
hsa-miR-483-5p	mitosis	162	187	15246	19747	0.000794623498854861	0.00465422335043562
hsa-miR-483-5p	axonogenesis	62	67	15246	19747	0.00084630014614254	0.00480255190915255
hsa-miR-483-5p	angiogenesis	166	192	15246	19747	0.000849231740033073	0.00480255190915255
hsa-miR-483-5p	platelet activation	178	207	15246	19747	0.00101078287738693	0.00561926752174431
hsa-miR-483-5p	phosphatidylinositol biosynthetic process	55	59	15246	19747	0.00103631654136208	0.00566519709277938
hsa-miR-483-5p	skeletal system morphogenesis	26	26	15246	19747	0.00119374688976376	0.00641883573512318
hsa-miR-483-5p	transforming growth factor beta receptor signaling pathway	102	115	15246	19747	0.00124519881061496	0.00658750338518882
hsa-miR-483-5p	regulation of membrane potential	34	35	15246	19747	0.00131605304972875	0.00685183175096875
hsa-miR-483-5p	intracellular signal transduction	210	247	15246	19747	0.00140278216963511	0.00718925861937993
hsa-miR-483-5p	chromosome segregation	59	64	15246	19747	0.00147726971064536	0.00745453023217965
hsa-miR-483-5p	negative regulation of neuron apoptotic process	75	83	15246	19747	0.00159097482151552	0.00790666274934985
hsa-miR-483-5p	leukocyte migration	95	107	15246	19747	0.00168573638236522	0.00825256020023571
hsa-miR-483-5p	positive regulation of apoptotic process	160	186	15246	19747	0.00172551597537525	0.00832307705769236
hsa-miR-483-5p	ubiquitin dependent protein catabolic process	128	147	15246	19747	0.00177744876465968	0.00844932166388949
hsa-miR-483-5p	transport	249	296	15246	19747	0.00194801729352093	0.00912785246106951
hsa-miR-483-5p	positive regulation of protein catabolic process	32	33	15246	19747	0.00209462089211516	0.00967655848751794
hsa-miR-483-5p	transcription initiation from rna polymerase ii promoter	158	184	15246	19747	0.00217208496755455	0.00989505374108186
hsa-miR-483-5p	positive regulation of jnk cascade	45	48	15246	19747	0.00224145674395028	0.0100712029043246
hsa-miR-483-5p	cellular response to hypoxia	62	68	15246	19747	0.00234365941884125	0.0103881120186477
hsa-miR-483-5p	negative regulation of epithelial cell proliferation	38	40	15246	19747	0.00257286915383252	0.0112520144327609
hsa-miR-483-5p	protein dephosphorylation	87	98	15246	19747	0.00264976732328293	0.0114358379215369
hsa-miR-483-5p	dna repair	233	277	15246	19747	0.00269787424170957	0.0114922435231265
hsa-miR-483-5p	chromatin modification	86	97	15246	19747	0.00307021531782595	0.0129106490288066
hsa-miR-483-5p	positive regulation of smooth muscle cell proliferation	37	39	15246	19747	0.00318150677167823	0.0132092939381071
hsa-miR-483-5p	heart development	114	131	15246	19747	0.00327042782744755	0.0134087540925349
hsa-miR-483-5p	intracellular protein transport	141	164	15246	19747	0.0033219140415626	0.0134517013041053
hsa-miR-483-5p	regulation of long term neuronal synaptic plasticity	22	22	15246	19747	0.00336437395117124	0.0134574958046849
hsa-miR-483-5p	response to calcium ion	48	52	15246	19747	0.00393197877717626	0.0155384221555881
hsa-miR-483-5p	peptidyl tyrosine dephosphorylation	42	45	15246	19747	0.00406692012138132	0.0158803547596794
hsa-miR-483-5p	virus host interaction	264	317	15246	19747	0.00458119001711976	0.017678003830768
hsa-miR-483-5p	mapk cascade	58	64	15246	19747	0.00465070042455493	0.0177375551076048
hsa-miR-483-5p	mrna transport	47	51	15246	19747	0.0047336182499491	0.0178462848963598
hsa-miR-483-5p	protein k48 linked ubiquitination	35	37	15246	19747	0.00484809875918187	0.0178505672300876
hsa-miR-483-5p	calcium ion transport	68	76	15246	19747	0.00489802149606063	0.0178505672300876
hsa-miR-483-5p	cell matrix adhesion	68	76	15246	19747	0.00489802149606063	0.0178505672300876
hsa-miR-483-5p	regulation of translation	52	57	15246	19747	0.00520153653234084	0.0187360454988997
hsa-miR-483-5p	cell fate commitment	28	29	15246	19747	0.00525523227408162	0.0187360454988997
hsa-miR-483-5p	nucleobase containing compound metabolic process	34	36	15246	19747	0.00597374416420315	0.0209760186683018
hsa-miR-483-5p	positive regulation of neuron projection development	40	43	15246	19747	0.00601141998420844	0.0209760186683018
hsa-miR-483-5p	double strand break repair	51	56	15246	19747	0.00619376295573806	0.0213847815734956
hsa-miR-483-5p	organ morphogenesis	76	86	15246	19747	0.00648321335797892	0.0221509789730946
hsa-miR-483-5p	neurogenesis	27	28	15246	19747	0.00659888096348574	0.0223137418146734
hsa-miR-483-5p	canonical wnt receptor signaling pathway	66	74	15246	19747	0.00667827685397524	0.022351783756162
hsa-miR-483-5p	induction of apoptosis	160	189	15246	19747	0.0071036359108695	0.0235352785733858
hsa-miR-483-5p	er associated protein catabolic process	33	35	15246	19747	0.00735118137737743	0.0236825463161765
hsa-miR-483-5p	cytokinesis	50	55	15246	19747	0.00736469428125001	0.0236825463161765
hsa-miR-483-5p	histone h4 k16 acetylation	19	19	15246	19747	0.00731694717922563	0.0236825463161765
hsa-miR-483-5p	regulation of transcription from rna polymerase ii promoter	180	214	15246	19747	0.00783182669894003	0.0249401859927411
hsa-miR-483-5p	dna replication	120	140	15246	19747	0.00810365441768338	0.0255576793173091
hsa-miR-483-5p	retrograde transport endosome to golgi	26	27	15246	19747	0.00827753693699737	0.0256135105220296
hsa-miR-483-5p	filopodium assembly	26	27	15246	19747	0.00827753693699737	0.0256135105220296
hsa-miR-483-5p	positive regulation of gtpase activity	49	54	15246	19747	0.0087440322882718	0.0268041363603098
hsa-miR-483-5p	sphingolipid biosynthetic process	32	34	15246	19747	0.0090338747564475	0.027436212223285
hsa-miR-483-5p	gene silencing by rna	18	18	15246	19747	0.00947964610578817	0.0285259075476929
hsa-miR-483-5p	cellular response to retinoic acid	43	47	15246	19747	0.00980302598097168	0.0292308411068974
hsa-miR-483-5p	notch signaling pathway	96	111	15246	19747	0.0100154348010268	0.0295951586913223
hsa-miR-483-5p	positive regulation of i kappab kinase nf kappab cascade	122	143	15246	19747	0.0105541244554372	0.0304841414304548
hsa-miR-483-5p	circadian rhythm	37	40	15246	19747	0.0106880373917753	0.0304841414304548
hsa-miR-483-5p	phospholipid metabolic process	185	221	15246	19747	0.0105946805643257	0.0304841414304548
hsa-miR-483-5p	positive regulation of mapk cascade	53	59	15246	19747	0.0106234686610942	0.0304841414304548
hsa-miR-483-5p	activation of mapkk activity	42	46	15246	19747	0.0117150797537755	0.0331253979244686
hsa-miR-483-5p	regulation of cyclin dependent protein kinase activity	47	52	15246	19747	0.0122690292940138	0.033291724843609
hsa-miR-483-5p	negative regulation of smoothened signaling pathway	17	17	15246	19747	0.0122813984941362	0.033291724843609
hsa-miR-483-5p	endosomal transport	47	52	15246	19747	0.0122690292940138	0.033291724843609
hsa-miR-483-5p	histone acetylation	17	17	15246	19747	0.0122813984941362	0.033291724843609
hsa-miR-483-5p	2 oxoglutarate metabolic process	17	17	15246	19747	0.0122813984941362	0.033291724843609
hsa-miR-483-5p	chromatin remodeling	52	58	15246	19747	0.0124758059474474	0.0335415110718257
hsa-miR-483-5p	sympathetic nervous system development	24	25	15246	19747	0.012980726930332	0.0340614274651912
hsa-miR-483-5p	histone h3 acetylation	36	39	15246	19747	0.0129079173871203	0.0340614274651912
hsa-miR-483-5p	ephrin receptor signaling pathway	24	25	15246	19747	0.012980726930332	0.0340614274651912
hsa-miR-483-5p	glycosaminoglycan metabolic process	93	108	15246	19747	0.0144370444885861	0.0363001469917563
hsa-miR-483-5p	cartilage development	56	63	15246	19747	0.0144824895814092	0.0363001469917563
hsa-miR-483-5p	keratinocyte differentiation	46	51	15246	19747	0.0144979245607319	0.0363001469917563
hsa-miR-483-5p	embryo development	93	108	15246	19747	0.0144370444885861	0.0363001469917563
hsa-miR-483-5p	central nervous system development	93	108	15246	19747	0.0144370444885861	0.0363001469917563
hsa-miR-483-5p	positive regulation of osteoblast differentiation	46	51	15246	19747	0.0144979245607319	0.0363001469917563
hsa-miR-483-5p	negative regulation of gene expression	51	57	15246	19747	0.0146276875546145	0.0363475872569208
hsa-miR-483-5p	cellular protein localization	35	38	15246	19747	0.0155628419072251	0.0368942025877055
hsa-miR-483-5p	nuclear transcribed mrna poly a tail shortening	23	24	15246	19747	0.0162254738215888	0.0368942025877055
hsa-miR-483-5p	regulation of arf protein signal transduction	16	16	15246	19747	0.0159109831705714	0.0368942025877055
hsa-miR-483-5p	negative regulation of neuron differentiation	40	44	15246	19747	0.0166473840944525	0.0368942025877055
hsa-miR-483-5p	cell cycle arrest	110	129	15246	19747	0.0152704332639387	0.0368942025877055
hsa-miR-483-5p	regulation of alternative mrna splicing via spliceosome	16	16	15246	19747	0.0159109831705714	0.0368942025877055
hsa-miR-483-5p	negative regulation of cell adhesion	29	31	15246	19747	0.0166164415369716	0.0368942025877055
hsa-miR-483-5p	associative learning	16	16	15246	19747	0.0159109831705714	0.0368942025877055
hsa-miR-483-5p	response to gamma radiation	29	31	15246	19747	0.0166164415369716	0.0368942025877055
hsa-miR-483-5p	termination of rna polymerase ii transcription	40	44	15246	19747	0.0166473840944525	0.0368942025877055
hsa-miR-483-5p	positive regulation of filopodium assembly	16	16	15246	19747	0.0159109831705714	0.0368942025877055
hsa-miR-483-5p	lamellipodium assembly	16	16	15246	19747	0.0159109831705714	0.0368942025877055
hsa-miR-483-5p	cognition	16	16	15246	19747	0.0159109831705714	0.0368942025877055
hsa-miR-483-5p	hippo signaling cascade	23	24	15246	19747	0.0162254738215888	0.0368942025877055
hsa-miR-483-5p	regulation of arf gtpase activity	29	31	15246	19747	0.0166164415369716	0.0368942025877055
hsa-miR-483-5p	positive regulation of phosphatidylinositol 3 kinase activity	23	24	15246	19747	0.0162254738215888	0.0368942025877055
hsa-miR-483-5p	er to golgi vesicle mediated transport	45	50	15246	19747	0.0171027774070628	0.037398073263444
hsa-miR-483-5p	cell growth	45	50	15246	19747	0.0171027774070628	0.037398073263444
hsa-miR-483-5p	neuron migration	78	90	15246	19747	0.0175446032395206	0.0378594069905445
hsa-miR-483-5p	activation of mapk activity	78	90	15246	19747	0.0175446032395206	0.0378594069905445
hsa-miR-483-5p	ras protein signal transduction	64	73	15246	19747	0.018114680057615	0.0388340853522726
hsa-miR-483-5p	dna recombination	59	67	15246	19747	0.0189015270346669	0.0395382495665474
hsa-miR-483-5p	membrane depolarization	22	23	15246	19747	0.0202539575959306	0.0395382495665474
hsa-miR-483-5p	somatic stem cell maintenance	28	30	15246	19747	0.0202927790008591	0.0395382495665474
hsa-miR-483-5p	histone h4 k8 acetylation	15	15	15246	19747	0.0206129288898769	0.0395382495665474
hsa-miR-483-5p	exocytosis	49	55	15246	19747	0.0200086260122831	0.0395382495665474
hsa-miR-483-5p	cerebellum development	22	23	15246	19747	0.0202539575959306	0.0395382495665474
hsa-miR-483-5p	actin filament polymerization	15	15	15246	19747	0.0206129288898769	0.0395382495665474
hsa-miR-483-5p	histone h4 k5 acetylation	15	15	15246	19747	0.0206129288898769	0.0395382495665474
hsa-miR-483-5p	neurotransmitter transport	15	15	15246	19747	0.0206129288898769	0.0395382495665474
hsa-miR-483-5p	dna dependent dna replication	15	15	15246	19747	0.0206129288898769	0.0395382495665474
hsa-miR-483-5p	retinal ganglion cell axon guidance	15	15	15246	19747	0.0206129288898769	0.0395382495665474
hsa-miR-483-5p	long term memory	22	23	15246	19747	0.0202539575959306	0.0395382495665474
hsa-miR-483-5p	g2 m transition of mitotic cell cycle	99	116	15246	19747	0.0198561661067339	0.0395382495665474
hsa-miR-483-5p	skeletal system development	103	121	15246	19747	0.0205298319823896	0.0395382495665474
hsa-miR-483-5p	regulation of calcium ion transport	15	15	15246	19747	0.0206129288898769	0.0395382495665474
hsa-miR-483-5p	triglyceride biosynthetic process	39	43	15246	19747	0.019792641581384	0.0395382495665474
hsa-miR-483-5p	neuron differentiation	68	78	15246	19747	0.0197281445069794	0.0395382495665474
hsa-miR-483-5p	negative regulation of tor signaling cascade	15	15	15246	19747	0.0206129288898769	0.0395382495665474
hsa-miR-483-5p	positive regulation of peptidyl serine phosphorylation	38	42	15246	19747	0.0234886644631253	0.0447923368831692
hsa-miR-483-5p	protein sumoylation	21	22	15246	19747	0.0252459527618693	0.0452495765349352
hsa-miR-483-5p	protein import into nucleus	27	29	15246	19747	0.0247381382704414	0.0452495765349352
hsa-miR-483-5p	endosome organization	21	22	15246	19747	0.0252459527618693	0.0452495765349352
hsa-miR-483-5p	actin filament bundle assembly	21	22	15246	19747	0.0252459527618693	0.0452495765349352
hsa-miR-483-5p	embryonic placenta development	21	22	15246	19747	0.0252459527618693	0.0452495765349352
hsa-miR-483-5p	anterograde axon cargo transport	21	22	15246	19747	0.0252459527618693	0.0452495765349352
hsa-miR-483-5p	regulation of angiogenesis	21	22	15246	19747	0.0252459527618693	0.0452495765349352
hsa-miR-483-5p	ncrna metabolic process	21	22	15246	19747	0.0252459527618693	0.0452495765349352
hsa-miR-483-5p	rna processing	57	65	15246	19747	0.0250907450206422	0.0452495765349352
hsa-miR-483-5p	synaptic transmission glutamatergic	21	22	15246	19747	0.0252459527618693	0.0452495765349352
hsa-miR-483-5p	proximal distal pattern formation	21	22	15246	19747	0.0252459527618693	0.0452495765349352
hsa-miR-483-5p	gene expression	536	667	15246	19747	0.0255119603598212	0.0454778423805508
hsa-miR-483-5p	protein glycosylation	66	76	15246	19747	0.0256789775686062	0.045528133202718
hsa-miR-483-5p	intracellular estrogen receptor signaling pathway	14	14	15246	19747	0.0267039735940087	0.0455594595893733
hsa-miR-483-5p	regulation of vasoconstriction	14	14	15246	19747	0.0267039735940087	0.0455594595893733
hsa-miR-483-5p	dna damage response signal transduction by p53 class mediator resulting in transcription of p21 class mediator	14	14	15246	19747	0.0267039735940087	0.0455594595893733
hsa-miR-483-5p	m phase of mitotic cell cycle	79	92	15246	19747	0.0268078527461861	0.0455594595893733
hsa-miR-483-5p	glial cell differentiation	14	14	15246	19747	0.0267039735940087	0.0455594595893733
hsa-miR-483-5p	establishment of mitotic spindle orientation	14	14	15246	19747	0.0267039735940087	0.0455594595893733
hsa-miR-483-5p	regulation of alpha amino 3 hydroxy 5 methyl 4 isoxazole propionate selective glutamate receptor activity	14	14	15246	19747	0.0267039735940087	0.0455594595893733
hsa-miR-483-5p	muscle cell homeostasis	14	14	15246	19747	0.0267039735940087	0.0455594595893733
hsa-miR-483-5p	embryonic digit morphogenesis	37	41	15246	19747	0.0278212259690304	0.046796728809446
hsa-miR-483-5p	t cell activation	37	41	15246	19747	0.0278212259690304	0.046796728809446
hsa-miR-483-5p	regulation of insulin secretion	65	75	15246	19747	0.0292277749546997	0.0489117866588852
hsa-miR-483-5p	cytoskeleton organization	91	107	15246	19747	0.0299164000026121	0.049558480812408
hsa-miR-483-5p	positive regulation of cell migration	91	107	15246	19747	0.0299164000026121	0.049558480812408
hsa-miR-483-5p	regulation of actin cytoskeleton organization	26	28	15246	19747	0.0301000645926486	0.0496121667657725
hsa-miR-483-5p	protein homooligomerization	120	143	15246	19747	0.0308325387631796	0.0505653635716145
hsa-miR-483-5p	negative regulation of cell migration	60	69	15246	19747	0.0311537770830898	0.0508380043942957
hsa-miR-483-5p	establishment or maintenance of cell polarity	20	21	15246	19747	0.0314190334898435	0.0510170444785578
hsa-miR-483-5p	cellular protein modification process	86	101	15246	19747	0.032417550562512	0.0518125897927585
hsa-miR-483-5p	positive regulation of smooth muscle cell migration	13	13	15246	19747	0.0345943815994333	0.0518125897927585
hsa-miR-483-5p	energy reserve metabolic process	90	106	15246	19747	0.0333511837221627	0.0518125897927585
hsa-miR-483-5p	positive regulation of receptor mediated endocytosis	13	13	15246	19747	0.0345943815994333	0.0518125897927585
hsa-miR-483-5p	extracellular matrix organization	119	142	15246	19747	0.0339005482233372	0.0518125897927585
hsa-miR-483-5p	mitotic chromosome condensation	13	13	15246	19747	0.0345943815994333	0.0518125897927585
hsa-miR-483-5p	positive regulation of cell cycle cytokinesis	13	13	15246	19747	0.0345943815994333	0.0518125897927585
hsa-miR-483-5p	camp catabolic process	13	13	15246	19747	0.0345943815994333	0.0518125897927585
hsa-miR-483-5p	negative regulation of epithelial to mesenchymal transition	13	13	15246	19747	0.0345943815994333	0.0518125897927585
hsa-miR-483-5p	negative regulation of androgen receptor signaling pathway	13	13	15246	19747	0.0345943815994333	0.0518125897927585
hsa-miR-483-5p	ventricular septum development	13	13	15246	19747	0.0345943815994333	0.0518125897927585
hsa-miR-483-5p	regulation of catalytic activity	13	13	15246	19747	0.0345943815994333	0.0518125897927585
hsa-miR-483-5p	semaphorin plexin signaling pathway	13	13	15246	19747	0.0345943815994333	0.0518125897927585
hsa-miR-483-5p	transcription from rna polymerase iii promoter	36	40	15246	19747	0.0328868373452248	0.0518125897927585
hsa-miR-483-5p	phospholipid translocation	13	13	15246	19747	0.0345943815994333	0.0518125897927585
hsa-miR-483-5p	definitive hemopoiesis	13	13	15246	19747	0.0345943815994333	0.0518125897927585
hsa-miR-483-5p	regulation of rac gtpase activity	13	13	15246	19747	0.0345943815994333	0.0518125897927585
hsa-miR-483-5p	cellular response to insulin stimulus	50	57	15246	19747	0.0349422251312429	0.0520956811047621
hsa-miR-483-5p	potassium ion transport	72	84	15246	19747	0.0366396459122658	0.0529418672212475
hsa-miR-483-5p	cellular response to drug	25	27	15246	19747	0.0365503340836659	0.0529418672212475
hsa-miR-483-5p	protein catabolic process	25	27	15246	19747	0.0365503340836659	0.0529418672212475
hsa-miR-483-5p	metabolic process	25	27	15246	19747	0.0365503340836659	0.0529418672212475
hsa-miR-483-5p	nuclear transcribed mrna catabolic process deadenylation dependent decay	45	51	15246	19747	0.0366391737545444	0.0529418672212475
hsa-miR-483-5p	t cell differentiation in thymus	25	27	15246	19747	0.0365503340836659	0.0529418672212475
hsa-miR-483-5p	keratan sulfate biosynthetic process	25	27	15246	19747	0.0365503340836659	0.0529418672212475
hsa-miR-483-5p	cell proliferation	267	328	15246	19747	0.036927420135096	0.053123657036454
hsa-miR-483-5p	cellular response to stress	35	39	15246	19747	0.0387934314581428	0.0537964320313411
hsa-miR-483-5p	adenylate cyclase inhibiting g protein coupled receptor signaling pathway	30	33	15246	19747	0.0385565901563519	0.0537964320313411
hsa-miR-483-5p	protein autoubiquitination	30	33	15246	19747	0.0385565901563519	0.0537964320313411
hsa-miR-483-5p	phosphatidylinositol phosphorylation	19	20	15246	19747	0.0390352159251804	0.0537964320313411
hsa-miR-483-5p	negative regulation of protein ubiquitination	19	20	15246	19747	0.0390352159251804	0.0537964320313411
hsa-miR-483-5p	positive regulation of transforming growth factor beta receptor signaling pathway	19	20	15246	19747	0.0390352159251804	0.0537964320313411
hsa-miR-483-5p	negative regulation of jnk cascade	19	20	15246	19747	0.0390352159251804	0.0537964320313411
hsa-miR-483-5p	ventricular septum morphogenesis	19	20	15246	19747	0.0390352159251804	0.0537964320313411
hsa-miR-483-5p	positive regulation of cysteine type endopeptidase activity involved in apoptotic process	30	33	15246	19747	0.0385565901563519	0.0537964320313411
hsa-miR-483-5p	iron ion homeostasis	19	20	15246	19747	0.0390352159251804	0.0537964320313411
hsa-miR-483-5p	negative regulation of nf kappab transcription factor activity	49	56	15246	19747	0.0402118208079847	0.0549561551042458
hsa-miR-483-5p	positive regulation of neuron differentiation	49	56	15246	19747	0.0402118208079847	0.0549561551042458
hsa-miR-483-5p	female gonad development	12	12	15246	19747	0.0448155521113835	0.0563199275576007
hsa-miR-483-5p	phosphatidylinositol dephosphorylation	12	12	15246	19747	0.0448155521113835	0.0563199275576007
hsa-miR-483-5p	cdp diacylglycerol biosynthetic process	12	12	15246	19747	0.0448155521113835	0.0563199275576007
hsa-miR-483-5p	negative regulation by host of viral transcription	12	12	15246	19747	0.0448155521113835	0.0563199275576007
hsa-miR-483-5p	spliceosomal snrnp assembly	24	26	15246	19747	0.0442876316088647	0.0563199275576007
hsa-miR-483-5p	histone mrna metabolic process	12	12	15246	19747	0.0448155521113835	0.0563199275576007
hsa-miR-483-5p	detection of mechanical stimulus involved in sensory perception of sound	12	12	15246	19747	0.0448155521113835	0.0563199275576007
hsa-miR-483-5p	cell morphogenesis	39	44	15246	19747	0.0443256499794497	0.0563199275576007
hsa-miR-483-5p	elevation of cytosolic calcium ion concentration involved in phospholipase c activating g protein coupled signaling pathway	12	12	15246	19747	0.0448155521113835	0.0563199275576007
hsa-miR-483-5p	positive regulation of autophagy	12	12	15246	19747	0.0448155521113835	0.0563199275576007
hsa-miR-483-5p	regulation of acetyl coa biosynthetic process from pyruvate	12	12	15246	19747	0.0448155521113835	0.0563199275576007
hsa-miR-483-5p	retina layer formation	12	12	15246	19747	0.0448155521113835	0.0563199275576007
hsa-miR-483-5p	rac protein signal transduction	12	12	15246	19747	0.0448155521113835	0.0563199275576007
hsa-miR-483-5p	positive regulation of exocytosis	12	12	15246	19747	0.0448155521113835	0.0563199275576007
hsa-miR-483-5p	protein k48 linked deubiquitination	12	12	15246	19747	0.0448155521113835	0.0563199275576007
hsa-miR-483-5p	response to oxidative stress	79	93	15246	19747	0.0438652515324491	0.0563199275576007
hsa-miR-483-5p	calcium dependent cell cell adhesion	24	26	15246	19747	0.0442876316088647	0.0563199275576007
hsa-miR-483-5p	histone deubiquitination	12	12	15246	19747	0.0448155521113835	0.0563199275576007
hsa-miR-483-5p	response to ph	12	12	15246	19747	0.0448155521113835	0.0563199275576007
hsa-miR-483-5p	cell cell junction assembly	12	12	15246	19747	0.0448155521113835	0.0563199275576007
hsa-miR-483-5p	oligosaccharide biosynthetic process	12	12	15246	19747	0.0448155521113835	0.0563199275576007
hsa-miR-483-5p	keratan sulfate metabolic process	29	32	15246	19747	0.0459385083742044	0.0568343158255765
hsa-miR-483-5p	positive regulation of translation	29	32	15246	19747	0.0459385083742044	0.0568343158255765
hsa-miR-483-5p	protein processing	29	32	15246	19747	0.0459385083742044	0.0568343158255765
hsa-miR-483-5p	cell cell adhesion	70	82	15246	19747	0.0462645192848443	0.0568343158255765
hsa-miR-483-5p	positive regulation of erk1 and erk2 cascade	70	82	15246	19747	0.0462645192848443	0.0568343158255765
hsa-miR-483-5p	peripheral nervous system development	34	38	15246	19747	0.0456609019558076	0.0568343158255765
hsa-miR-483-5p	gamma aminobutyric acid signaling pathway	18	19	15246	19747	0.0484082267839141	0.0585900309414163
hsa-miR-483-5p	regulation of transcription involved in g1 s phase of mitotic cell cycle	18	19	15246	19747	0.0484082267839141	0.0585900309414163
hsa-miR-483-5p	negative regulation of erk1 and erk2 cascade	18	19	15246	19747	0.0484082267839141	0.0585900309414163
hsa-miR-483-5p	response to x ray	18	19	15246	19747	0.0484082267839141	0.0585900309414163
hsa-miR-483-5p	transmembrane receptor protein tyrosine kinase signaling pathway	52	60	15246	19747	0.0494003089188126	0.0591361362239801
hsa-miR-483-5p	wound healing	52	60	15246	19747	0.0494003089188126	0.0591361362239801
hsa-miR-483-5p	glucose transport	52	60	15246	19747	0.0494003089188126	0.0591361362239801
hsa-miR-483-5p	myd88 dependent toll like receptor signaling pathway	65	76	15246	19747	0.0501979413270703	0.0598724536555602
hsa-miR-483-5p	positive regulation of canonical wnt receptor signaling pathway	42	48	15246	19747	0.0564898273627995	0.0599111890960532
hsa-miR-483-5p	positive regulation of jun kinase activity	23	25	15246	19747	0.0535400630710416	0.0599111890960532
hsa-miR-483-5p	mitotic metaphase plate congression	11	11	15246	19747	0.0580557752852159	0.0599111890960532
hsa-miR-483-5p	regulation of circadian rhythm	11	11	15246	19747	0.0580557752852159	0.0599111890960532
hsa-miR-483-5p	cardiac epithelial to mesenchymal transition	11	11	15246	19747	0.0580557752852159	0.0599111890960532
hsa-miR-483-5p	lens morphogenesis in camera type eye	11	11	15246	19747	0.0580557752852159	0.0599111890960532
hsa-miR-483-5p	organ growth	11	11	15246	19747	0.0580557752852159	0.0599111890960532
hsa-miR-483-5p	regulation of mitochondrial membrane permeability	11	11	15246	19747	0.0580557752852159	0.0599111890960532
hsa-miR-483-5p	forelimb morphogenesis	11	11	15246	19747	0.0580557752852159	0.0599111890960532
hsa-miR-483-5p	regulation of cell morphogenesis	17	18	15246	19747	0.0599111890960532	0.0599111890960532
hsa-miR-483-5p	inactivation of mapk activity	23	25	15246	19747	0.0535400630710416	0.0599111890960532
hsa-miR-483-5p	activation of cysteine type endopeptidase activity involved in apoptotic process	68	80	15246	19747	0.0580384465457541	0.0599111890960532
hsa-miR-483-5p	cellular copper ion homeostasis	11	11	15246	19747	0.0580557752852159	0.0599111890960532
hsa-miR-483-5p	calcium ion transport into cytosol	11	11	15246	19747	0.0580557752852159	0.0599111890960532
hsa-miR-483-5p	regulation of fatty acid oxidation	17	18	15246	19747	0.0599111890960532	0.0599111890960532
hsa-miR-483-5p	negative regulation of s phase of mitotic cell cycle	11	11	15246	19747	0.0580557752852159	0.0599111890960532
hsa-miR-483-5p	skeletal muscle tissue development	38	43	15246	19747	0.0515784383643592	0.0599111890960532
hsa-miR-483-5p	locomotory behavior	47	54	15246	19747	0.0529407582469028	0.0599111890960532
hsa-miR-483-5p	response to lead ion	11	11	15246	19747	0.0580557752852159	0.0599111890960532
hsa-miR-483-5p	negative regulation of axonogenesis	17	18	15246	19747	0.0599111890960532	0.0599111890960532
hsa-miR-483-5p	microtubule nucleation	11	11	15246	19747	0.0580557752852159	0.0599111890960532
hsa-miR-483-5p	rna splicing via transesterification reactions	23	25	15246	19747	0.0535400630710416	0.0599111890960532
hsa-miR-483-5p	vasodilation	11	11	15246	19747	0.0580557752852159	0.0599111890960532
hsa-miR-483-5p	regulation of glucose transport	28	31	15246	19747	0.0546052619971426	0.0599111890960532
hsa-miR-483-5p	rho protein signal transduction	37	42	15246	19747	0.0598821811127285	0.0599111890960532
hsa-miR-483-5p	microtubule anchoring	11	11	15246	19747	0.0580557752852159	0.0599111890960532
hsa-miR-483-5p	protein stabilization	55	64	15246	19747	0.0590216656382064	0.0599111890960532
hsa-miR-483-5p	glycogen catabolic process	17	18	15246	19747	0.0599111890960532	0.0599111890960532
hsa-miR-483-5p	fatty acid metabolic process	42	48	15246	19747	0.0564898273627995	0.0599111890960532
hsa-miR-483-5p	neural tube closure	47	54	15246	19747	0.0529407582469028	0.0599111890960532
hsa-miR-483-5p	glutamate metabolic process	11	11	15246	19747	0.0580557752852159	0.0599111890960532
hsa-miR-483-5p	telomere maintenance via telomerase	11	11	15246	19747	0.0580557752852159	0.0599111890960532
hsa-miR-483-5p	endosome to lysosome transport	23	25	15246	19747	0.0535400630710416	0.0599111890960532
hsa-miR-483-5p	hexose transport	37	42	15246	19747	0.0598821811127285	0.0599111890960532
hsa-miR-483-5p	mitochondrion morphogenesis	11	11	15246	19747	0.0580557752852159	0.0599111890960532
hsa-miR-483-5p	mitotic prometaphase	72	85	15246	19747	0.0594041278787597	0.0599111890960532
hsa-miR-483-5p	morphogenesis of embryonic epithelium	11	11	15246	19747	0.0580557752852159	0.0599111890960532
hsa-miR-483-5p	protein monoubiquitination	17	18	15246	19747	0.0599111890960532	0.0599111890960532
hsa-miR-483-5p	actomyosin structure organization	11	11	15246	19747	0.0580557752852159	0.0599111890960532
hsa-miR-483-5p	nucleotide binding oligomerization domain containing signaling pathway	23	25	15246	19747	0.0535400630710416	0.0599111890960532
hsa-miR-483-5p	hair follicle development	28	31	15246	19747	0.0546052619971426	0.0599111890960532
hsa-miR-483-5p	wnt receptor signaling pathway calcium modulating pathway	11	11	15246	19747	0.0580557752852159	0.0599111890960532
hsa-miR-483-5p	neuron cell cell adhesion	11	11	15246	19747	0.0580557752852159	0.0599111890960532
hsa-miR-483-5p	negative regulation of neurogenesis	11	11	15246	19747	0.0580557752852159	0.0599111890960532
hsa-miR-483-5p	spindle assembly	23	25	15246	19747	0.0535400630710416	0.0599111890960532
hsa-miR-483-5p	positive regulation of neuron apoptotic process	33	37	15246	19747	0.0536214294570585	0.0599111890960532
hsa-miR-483-5p	negative regulation of dna damage response signal transduction by p53 class mediator	11	11	15246	19747	0.0580557752852159	0.0599111890960532
hsa-miR-483-5p	brain development	126	152	15246	19747	0.0535447153396803	0.0599111890960532
hsa-miR-483-5p	lysosome organization	23	25	15246	19747	0.0535400630710416	0.0599111890960532
hsa-miR-483-5p	regulation of neuron differentiation	17	18	15246	19747	0.0599111890960532	0.0599111890960532
hsa-miR-483-5p	platelet degranulation	69	81	15246	19747	0.0518611921939437	0.0599111890960532
hsa-miR-483-5p	insulin receptor signaling pathway	118	142	15246	19747	0.0536146840710486	0.0599111890960532
hsa-miR-483-5p	synapse organization	17	18	15246	19747	0.0599111890960532	0.0599111890960532
